# Supplementary material for: Evaluation of Nanaerobic Digestion as a Mechanism to Explain Surplus Methane Production in Animal Rumina and Engineered Digesters
Source: Environ Sci Technol. 2023 Aug 11;57(33):12302–14. doi: 10.1021/acs.est.2c07813 (PMC10448717; doi:10.1021/acs.est.2c07813)
Supplement: Supplementary file 1 — es2c07813_si_001.xlsx [file es2c07813_si_001.xlsx]

## Sheet: Sheet1
	Table S2. Characteristics of the sequence datasets from animal rumina and engineered digesters.
	Sample information	Sample Name	CR6	CR7	CR8	CR1	CR2	CR3	CR4	SR1	SR2	SR3	SR4	LMOAD1	LMOAD2	LMAD1	LMAD2	FMAD1	FMAD2	FMAD3	FMAD4	FMAD5	FMAD6	FTAD1	FTAD2	FTAD3	Control
		Bioproject				PRJNA448333				PRJNA202380				PRJNA565588				PRJEB19949		PRJNA356200		PRJNA498347		PRJEB10932		PRJEB12913	PRJNA278302
		Biosample	SAMEA104153975	SAMEA104153974	SAMEA104153973	SAMN10690936	SAMN10690945	SAMN10690926	SAMN10690923	SAMN02144231	SAMN02144231	SAMN02144230	SAMN02144230	SAMN13634953	SAMN13634954	SAMN23297125	SAMN23297126	SAMEA103910389	SAMEA103910391	SAMN06109223	SAMN06109221	SAMN10390407	SAMN10390405	SAMEA3556767	SAMEA3556768	SAMEA3885197	SAMN03408292
		Original Name	10572-0016	10572-0015	10572-0014	beef cattle 612	beef cattle 709	beef cattle 404	beef cattle 401	1174-2	1586-2	1265-1	1494-1	B147 _meta	A192_meta	B79_meta	A150_meta	LIB-MA-30-A	LIB-MA-32-A	R3-LN	R1-HN	R3 (Plant B)	R1 (Plant A)	100	101	TBGP	MPI04_SB1
	Metagenome	SRA	ERR2027903	ERR2027902	ERR2027901	SRR8397897	SRR8397922	SRR8397914	SRR8397919	SRR873609	SRR873607	SRR873599	SRR873595	SRR10742654	SRR10742653	SRR16980863	SRR16980862	ERR1880913	ERR1880915	SRR5079463	SRR5079467	SRR8982950	SRR8982952	ERR1030960	ERR1030961	ERR1299063	SRR1976948
		Platform				Illumina HiSeq 2000				Illumina HiSeq 2000				Illumina HiSeq 2000				Illumina HiSeq 2000		Illumina HiSeq 2500		Illumina MiSeq		Illumina HiSeq 2000		Illumina MiSeq	Illumina MiSeq
		Bases (Gbp)				4.4	4.7	10.7	8.4	94.9	94.8	90.9	88.1	16.8	17.5	43.7	44.2	7	11	1.9	2.5	11.2	8	22.7	14.6	1.6	8.6
		Length (bp)	150	150	150	100	100	100	100	150	150	150	150	150	150	150	150	150	150	150	150	150	150	150	150	250	250
	mRNA-metatranscriptome	SRA	/	/	/	SRR8416099	SRR8416085	SRR8416094	SRR8416089	SRR873464	SRR873462	SRR873454	SRR873450	/	/	/	/	/	/	/	/	/	/	/	/	/	/
		Platform	/	/	/	Illumina HiSeq 2500	Illumina HiSeq 2500	Illumina HiSeq 2500	Illumina HiSeq 2500	Illumina HiSeq 2000	Illumina HiSeq 2000	Illumina HiSeq 2000	Illumina HiSeq 2000	/	/	/	/	/	/	/	/	/	/	/	/	/	/
		Bases (Gbp)	/	/	/	7	8.1	7.3	7.7	6.4	5.3	4	5.8	/	/	/	/	/	/	/	/	/	/	/	/	/	/
		Length (bp)	/	/	/	125	125	125	125	150	150	150	150	/	/	/	/	/	/	/	/	/	/	/	/	/	/
	Bioinformatics	Trim	SLIDINGWINDOW:6:30 MINLEN:78			SLIDINGWINDOW:4:15 MINLEN:60				/	/	/	/	SLIDINGWINDOW:6:30 MINLEN:78				SLIDINGWINDOW:6:30 MINLEN:78		SLIDINGWINDOW:6:30 MINLEN:78		SLIDINGWINDOW:6:30 MINLEN:78		SLIDINGWINDOW:6:30 MINLEN:78		SLIDINGWINDOW:6:30 MINLEN:78	SLIDINGWINDOW:6:30 MINLEN:78
		Spades	k 21,33,47,61,75			k 21,33,47,61				GCA_900230535.1	GCA_900230515.1	GCA_900230545.1	GCA_900230505.1	k 21,33,47,61,75				k 21,33,47,61,75		k 21,33,47,61,75		k 21,33,47,61,75		GCA_001460915.1	GCA_001460895.1	k 21,33,47,61,75,99,127	GCA_001507825.1
	Ref		31			30				29				17, 18, and this study				32		33		34		35		36	37
