# Supplementary material for: Evaluation of Nanaerobic Digestion as a Mechanism to Explain Surplus Methane Production in Animal Rumina and Engineered Digesters
Source: Environ Sci Technol. 2023 Aug 11;57(33):12302–14. doi: 10.1021/acs.est.2c07813 (PMC10448717; doi:10.1021/acs.est.2c07813)
Supplement: Supplementary file 2 — es2c07813_si_002.xlsx [file es2c07813_si_002.xlsx]

## Sheet: All Samples
Table S3.1 A bried profile of normalized abundance of genes or transcripts involved in nanaerobic digestion for all samples
	Sample No.		1	2	3	4	5	6	7	8	9	10	11	12	13	14	15	16	17	18	19	20	21	22	23	24	25
	Sample Name		CR6	CR7	CR8	CR1	CR2	CR3	CR4	SR1	SR2	SR3	SR4	LMOAD1	LMOAD2	LMAD1	LMAD2	FMAD1	FMAD2	FMAD3	FMAD4	FMAD5	FMAD6	FTAD1	FTAD2	FTAD3	Control
	Methane yield		28.99	19.36	18.16	/	/	/	/	16.32	15.84	11.78	10.03	78.1 ± 3.7		22.9 ± 3.7
	Unit		g CH4/kg DMI	g CH4/kg DMI	g CH4/kg DMI					g CH4/kg DMI	g CH4/kg DMI	g CH4/kg DMI	g CH4/kg DMI	mL CH4/g VS added		mL CH4/g VS added
	r value		0.991134							0.884221
	p value		0.0231239							0.0032354
	Cytochrome bd oxidase		0.484668	0.316816	0.322911	0.226734	0.172107	0.177623	0.175639	0.28505	0.271898	0.264641	0.222743	0.679951	0.848828	0.461187	0.373803
	Terminal oxidase		0.484668	0.316816	0.322911	0.229617	0.172107	0.177623	0.175639	0.285471	0.272612	0.264641	0.222743	0.727496	0.852613	0.542616	0.523693	0.108309	0.131071	0.383786	0.0675339	0.0639386	0.0679429	0.238701	0.37672	0.104148	0.00610937
Genes	Cytochrome c oxidase	coxN	0	0	0	0	0	0	0	0	0	0	0	0	0	0.000872946	0.0170476	0	0	0	0	0	0	0.00602761	0	0	0
		ctaD	0	0	0	0	0	0	0	0.000421282	0.000713628	0	0	0.0430206	0.00378493	0.0598014	0.061009	0	0	0.0268314	0.0362686	0	0	0.0275783	0.132536	0	0.00114984
		qoxB	0	0	0	0	0	0	0	0	0	0	0	0	0	0	0.000800483	0	0	0	0	0	0	0	0	0	0
		cyoB	0	0	0	0	0	0	0	0	0	0	0	0.00354594	0	0.0149862	0.0283815	0	0	0	0	0	0	0	0	0	0
		cbaA	0	0	0	0	0	0	0	0	0	0	0	0	0	0	0	0.0105021	0.0164589	0	0	0	0	0	0.127207	0	0
		ccoN	0	0	0	0	0	0	0	0	0	0	0	0	0	0.00454804	0.0269852	0	0	0	0.00910506	0.0177531	0.000426315	0.0280828	0.0568522	0	0
		fixN	0	0	0	0.00288272	0	0	0	0	0	0	0	0.000978847	0	0.00122086	0.0156669	0	0	0	0	0	0	0.00678091	0.0233502	0	0
	Cytochrome bd oxidase	cydA	0.445469	0.297646	0.170511	0.217363	0.172107	0.170607	0.166215	0.250075	0.217452	0.258596	0.190185	0.65886	0.848828	0.410604	0.349728	0.0978068	0.110884	0.341388	0.0140402	0.0438653	0.0543178	0.139126	0.0367752	0.104148	0.00339786
		cydB	0.401994	0.266112	0.216436	0.195328	0.157773	0.166966	0.162467	0.222478	0.120189	0.255616	0.194134	0.64838	0.814452	0.42182	0.36481	0.0861906	0.102115	0.090569	0.00873864	0.0417	0.067896	0.156998	0.157498	0.0937642	0.00614147
		appC	0.039199	0.0191704	0.1524	0.00937107	0	0.00701583	0.00942426	0.0347731	0.0533222	0.00604457	0.0325585	0.00776337	0	0.0353226	0.0193138	0	0.00372757	0.0155674	0.00812012	0.00232019	0.0131988	0.0262169	0	0	0.000570702
		appB	0.00111793	0.00777548	0.0153692	0	0	0	0.00424944	0.00528496	0.00823043	0.00154836	0.000132161	0.00309768	0.000300654	0.00886511	0.0145307	0.00120752	0.00137938	0.238942	0	0	0	0.0067337	0.0413764	0	0.0011105
		ythA	0	0	0	0	0	0	0	0.000201658	0.00112427	0	0	0.0133276	0	0.0152607	0.00476022	0	0	0	0	0	0	0.00488824	0	0	0.000990963
		ythB	0	0	0	0	0	0	0	0	0	0	0	0	0	0	0.000670563	0	0	0	0	0	0	0	0	0	0
	Succinate dehydrogenase	sdhA	0.0445228	0.0162776	0.0164404	0.148761	0.170761	0.110483	0.142812	0.0168217	0.0167383	0.00482349	0.00885526	0.0343178	0.012498	0.0651918	0.0724003	0.0462982	0.0467432	0	0.182464	0.122826	0.0764286	0.0651708	0.0716951	0.0818511	0.0338075
		sdhB	0	0	0	0	0	0.00142792	0	0.00244945	0.000621425	0	0.00596373	0.0147469	0.00361074	0.044914	0.0611964	0	0.00149817	0	0	0.00687212	0.00346631	0.0147953	0.04612	0	0.0115791
	NADH-quinone oxidoreductase	nuoA	0.000647206	0	0	0	0	0	0	0	0.011901	0.0162785	0.044677	0.0231453	0.00360031	0.0332664	0.0219541	0	0.00381024	0.033204	0.00233284	0.002097	0.00672114	0	0	0	0.000740373
		nuoB	0.0022878	0.000401815	0.000392899	0.00309842	0	0	0	0.0199121	0.00377403	0.000904036	0.0273565	0.0397127	0.00438948	0.0580334	0.0763769	0.00133754	0.00845743	0.076442	0.00836183	0.00334791	0.0134375	0.0194275	0.155641	0.0022784	0.10618
		nuoC	0.426619	0.175037	0.273279	0.16832	0.143212	0.147083	0.137713	0.114148	0.0204299	0.0141507	0.0736982	0.0825523	0.0121358	0.0773629	0.314307	0.00758053	0.0245144	0.0746219	0	0.00268177	0.086071	0.0254946	0.260041	0.00205997	0.13152
		nuoD	0.000439144	0.00537257	0.00130654	0	0.00149504	0	0	0.0128368	0.00662356	0.0114608	0.0261102	0.0300227	0.0042	0.047805	0.0813621	0	0.00218457	0.101992	0.00651472	0.00162391	0.00914537	0.0035606	0.0830628	0.00480486	0
		nuoE	0.00423222	0.00724855	0.00213097	0.0424044	0.0127624	0.0112532	0.0123472	0.0167965	0.00497606	0.00470289	0.00941039	0.0594011	0.00166962	0.0691001	0.0393384	0.166241	0.242662	0.273231	0.087983	0.0561269	0.0863819	0.220747	0.0629326	0.28967	0.125971
		nuoF	0	0.00191199	0.0115065	0	0	0.00429023	0	0.00200049	0.00381199	0	0.00098114	0.0481188	0.00405506	0.0678032	0.0768674	0	0.0100534	0.101846	0.00787802	0.00858661	0.00871916	0.0195548	0.0416971	0.00484088	0.389225
		nuoG	0	0.255391	0	0	0	0	0	0	0	0.000821587	0	0.0413252	0.00306242	0.0414817	0.0314638	0.0105582	0.0231189	0.0130605	0	0.00358701	0.00844454	0	0	0	0
		nuoH	0.434345	0.0875416	0.263706	0.155647	0.151607	0.129614	0.126257	0.229086	0.332308	0.298772	0.315224	0.128116	0.0108365	0.176135	0.36877	0.0588585	0.0600766	0.0975698	0	0.0214536	0.101199	0.0892021	0.212657	0	0.125829
		nuoI	0.281243	0.0986132	0.179644	0.0547825	0.161033	0.0398408	0.093029	0.278037	0.269455	0.315349	0.347732	0.103889	0.00437053	0.122731	0.3468	0.0958434	0.11876	0.156664	0	0.0103918	0.0322028	0.0557858	0.055513	0	0.00350869
		nuoJ	0.101868	0.241086	0.0214355	0.0114443	0	0.0150568	0	0.171119	0.162279	0.0570074	0.188883	0.0300845	0.00464286	0.0415164	0.0547895	0.025857	0.0177626	0.0270005	0	0.0151309	0.0235591	0.0662745	0.193733	0	0.00171101
		nuoK	0.383422	0.323172	0.24398	0.161474	0.154178	0.1372	0.112259	0.169607	0.217923	0.215898	0.257645	0.0892571	0.00681521	0.130986	0.315378	0.0192418	0.0301559	0.0455385	0.0112485	0.0144568	0.081889	0.0676375	0.222139	0	0.0636043
		nuoL	0.477656	0.0034462	0.2895	0.205595	0.187649	0.199589	0.151409	0.26165	0.307525	0.280306	0.258381	0.131907	0.0120341	0.176073	0.396896	0.142665	0.162263	0.0364467	0	0.0565246	0.146558	0.150017	0.501967	0	0.125245
		nuoM	0	0.0196583	0	0	0	0	0	0.0142534	0.00946681	0.0127082	0.0214179	0.0503183	0.00447128	0.0818583	0.10255	0.00740213	0.0094077	0.0636554	0	0.005115	0.0280182	0.05987	0.321859	0.00393172	0.0117563
		nuoN	0.0185777	0.88523	0.0125523	0	0	0.00924283	0.0105124	0.318223	0.29564	0.348645	0.322462	0.0514021	0.00385996	0.058423	0.0975648	0.0691853	0.0732093	0.12199	0	0.00976163	0.0156793	0.0143935	0.0632192	0.00677072	0.00698594
	ATP synthase	atpA	0.913048	0.88523	0.961962	0.827592	0.713214	0.740096	0.781607	0.868275	0.910795	0.776579	0.997383	1.12382	0.948332	0.802799	0.676716	0.531105	0.626172	0.859177	0.991417	0.433023	0.752581	0.674802	0.734697	0.706258	0.847519
		atpB	0.766859	0.662908	0.794898	0.563387	0.485524	0.534501	0.529573	0.613825	0.618576	0.625142	0.75612	0.757644	0.848379	0.57552	0.649472	0.456368	0.55057	0.777837	1.01854	0.358516	0.530949	0.628704	0.387035	0.651447	0.888712
		atpC	0.605252	0.559732	0.627505	0.72906	0.6283	0.649452	0.699582	0.573723	0.599842	0.467048	0.7021	0.606856	0.563063	0.703006	0.510694	0.606525	0.616805	0.660461	0.616242	0.370852	0.629442	0.550594	0.577489	0.62882	0.882216
		atpD	0.889887	0.804562	0.962984	0.726661	0.626232	0.64855	0.594594	0.825323	0.832584	0.841078	0.926449	1.44384	1.64064	1.06331	0.956115	0.700948	0.824207	1.10686	1.05503	0.396732	0.771211	0.717885	0.803956	0.651857	0.981708
		atpE	0.348589	0.507109	0.590219	0.612823	0.528128	0.655622	0.698255	0.801581	0.83303	0.698603	0.885435	0.801741	0.763959	1.07225	0.503849	0.927285	0.904408	1.26368	0.588639	0.628323	0.668062	0.605972	0.491497	0.532373	0.627414
		atpF	0.758631	0.629705	0.790317	0.687032	0.59208	0.650892	0.671735	0.629593	0.636403	0.611942	0.798076	0.765224	0.759549	0.631616	0.666165	0.393839	0.472353	0.761268	0.701609	0.366227	0.473582	0.500815	0.501005	0.418035	0.847054
		atpG	0.786753	0.599678	0.811457	0.594177	0.512058	0.517888	0.52509	0.584183	0.478746	0.57283	0.640562	0.746524	0.825985	0.498438	0.689524	0.399542	0.471136	0.769759	0.678977	0.259865	0.395822	0.459209	0.589889	0.541877	0.698035
		atpH	0.903328	0.666076	0.77548	0.516732	0.445317	0.481907	0.431818	0.475209	0.530575	0.457228	0.593962	1.07153	1.32082	0.538625	0.745231	0.298246	0.334406	0.480054	0.669533	0.26829	0.30811	0.539871	0.32066	0.591067	0.167066
	Citrate synthase	gltA	0.0842281	0.0943292	0.351081	0.130675	0.145491	0.178063	0.216539	0.125724	0.0666604	0.0588218	0.176483	0.231122	0.0085101	0.656314	0.147084	0.0100715	0.154142	0.506864	0.0672087	0.0449835	0.102779	0.116014	0.0865575	0.0846802	0.0100449
		citZ	0.0304049	0.0472454	0.0829291	0.0929745	0.0452451	0.112708	0.0501612	0.061065	0.0635585	0.0250587	0.0186506	0.635771	0.930712	0.212371	0.0333447	0.225662	0.0476303	0.0167196	0	0.0505802	0.0267947	0.0178246	0.00648192	0.00399272	0.00530155
	Aconitate hydratase	acn	0.0104971	0.0185098	0.0407448	0.0121357	0.0118226	0.0231672	0.0228824	0.0123933	0.0133911	0.00448795	0.0162468	0.0351713	0.00403328	0.0309585	0.0435818	0.0130839	0.00428922	0.0466539	0.0121296	0.00148293	0.00736979	0.00513688	0.166503	0	0.000217389
		acnA	0.0749883	0.0224376	0.0924771	0.0142773	0.00662092	0	0.00871478	0.0232374	0.0197117	0.00845019	0.023798	0.044415	0.0271037	0.0515688	0.0586001	0.0202444	0.00972238	0.114679	0.00251567	0.0495518	0.0437647	0	0.0222327	0.00534164	0.004748
	Isocitrate dehydrogenase	icd	0.251859	0.331693	0.501569	0.345097	0.340233	0.447208	0.446246	0.365581	0.249441	0.211126	0.342921	1.5206	1.87634	1.07145	0.292482	0.280369	0.266188	0.551992	0.0954746	0.207288	0.291731	0.280327	0.471268	0.203611	0.276867
	2-oxoglutarate ferredoxin oxidoreductase	korA	1.1412	0.878969	0.823485	0.813005	0.86479	0.764167	0.745766	0.764527	0.658426	0.784305	0.593302	1.61318	1.86717	1.39747	1.05056	1.2911	1.54427	1.10229	1.34667	0.676621	1.07448	1.21229	1.30408	1.28207	1.22294
		korB	1.21699	0.722843	0.641058	0.519936	0.434511	0.466901	0.403545	0.806424	0.724861	0.772707	0.625721	1.38509	1.78961	0.896496	1.02121	1.44567	1.62775	1.1382	0.592308	0.371579	0.629252	0.664653	0.53102	0.690613	0.595698
	succinyl-CoA synthetase	sucC	0.0820986	0.12433	0.32992	0.108114	0.197336	0.165861	0.0591354	0.0521314	0.03222	0.0132687	0.0445167	0.753132	1.05112	0.466902	0.143377	0.257807	0.385509	0.425231	0.680882	0.292038	0.28856	0.286506	0.276099	0.261438	0.18989
		sucD	0.0866112	0.10737	0.304497	0.227706	0.192789	0.1745	0.170123	0.0723729	0.0681034	0.0235026	0.0765141	0.74676	0.920265	0.466219	0.146759	0.276235	0.421142	0.348349	0.729295	0.313527	0.318836	0.287945	0.377085	0.30271	0.110979
	succinyl-CoA:acetate CoA-transferase	cat1	0.101002	0.078077	0.129208	0.0426593	0.0731443	0.0497946	0.0332464	0.0952821	0.0811759	0.0671289	0.110644	0.0148952	0.0208744	0.0217153	0.0548586	0.0111662	0.0104176	0.0589228	0.00499862	0.0121605	0.0102973	0.0164823	0	0	0.0104048
	Succinate dehydrogenase	sdhA	0.0445228	0.0162776	0.0164404	0.148761	0.170761	0.110483	0.142812	0.0168217	0.0167383	0.00482349	0.00885526	0.0343178	0.012498	0.225335	0.14072	0.0462982	0.0467432	0	0.182464	0.122826	0.0764286	0.0651708	0.0716951	0.0818511	0.0338075
		sdhB	0	0	0	0	0	0.00142792	0	0.00244945	0.000621425	0	0.00596373	0.0147469	0.00361074	0.153963	0.124684	0	0.00149817	0	0	0.00687212	0.00346631	0.0147953	0.04612	0	0.0115791
	Fumarate hydratase	fumA	0.532648	0.358817	0.309963	0.329451	0.322502	0.229172	0.267551	0.317428	0.316046	0.379485	0.385076	0.770869	1.00014	0.486337	0.573209	0.133478	0.117336	0.32805	0.102121	0.103259	0.198686	0.0860936	0.0882624	0.0270138	0.0237982
		fumC	0.0937644	0.142407	0.163253	0.208057	0.155887	0.293985	0.0109863	0.163563	0.166802	0.0745342	0.083996	0.754332	1.02163	0.287813	0.152786	0.13666	0.100229	0.095133	0.0346632	0.0872339	0.0633932	0.0898979	0.208996	0.0819138	0.0808111
	Malate dehydrogenase	mdh	0.635854	0.436444	0.605012	0.356676	0.307483	0.284942	0.296776	0.378356	0.448229	0.385018	0.458073	0.75613	0.886945	0.461232	0.652138	0.144411	0.160654	0.583839	0.223526	0.164851	0.23162	0.13341	0.2443	0.048913	0.0457775
	PDC Complex (PDC)	pdhA	0	0	0	0	0	0	0	0.000906506	0	0.000353529	0.000323049	0.580827	0.817406	0.232623	0.0592121	0.0708066	0.076753	0.0465561	0.0037735	0.0659092	0.028541	0.200496	0.326262	0.226552	0.00628375
		pdhB	0.00078702	0.0365925	0.00266083	0.00433483	0.00401149	0	0.00174975	0.0427189	0.0356246	0.0195094	0.0190837	0.566209	0.753483	0.232801	0.0604771	0.116454	0.139806	0.352681	0.00625838	0.0633851	0.0512753	0.201334	0.469519	0.225145	0.0341172
		pdhC	0.0267199	0.0329748	0.042758	0.0339799	0.0417334	0.0670053	0.115846	0.047657	0.0401498	0.0186775	0.0244538	1.82165	2.54549	0.995652	0.180026	0.377248	0.515567	0.677788	0.113565	0.226558	0.269722	0.371258	0.86292	0.337778	0.190507
		pdhD	0.211603	0.215108	0.220889	0.405827	0.323502	0.348248	0.393566	0.244802	0.112792	0.127308	0.274212	0.769441	0.870306	0.686346	0.144455	0.421945	0.340712	0.148669	0.0649644	0.181746	0.415172	0.302452	0.168711	0.324428	0.115868
	pyruvate dehydrogenase (quinone)	poxB	0	0	0	0	0	0	0	0.00672619	0.00830607	0.00375246	0	0.0173216	0	0.008524	0.00661253	0	0.0314667	0.259662	0	0.00341048	0.000509113	0.00555135	0	0.0159366	0
	pyruvate ferredoxin oxidoreductase	porA	0.0847263	0.135733	0.0875804	0.213432	0.285221	0.274998	0.310223	0.139646	0.139763	0.111897	0.112183	0.0703845	0.013563	0.226503	0.0448725	0.325957	0.360074	0.26296	0.29792	0.331874	0.35102	0.436806	0.361308	0.471933	0.397883
		porB	0.0864333	0.0808458	0.060736	0.0737396	0.1046	0.147394	0.1446	0.101212	0.0742611	0.0665772	0.0642031	0.0453721	0.00500864	0.166117	0.0273818	0.236343	0.266489	0.184971	0.0127766	0.0995637	0.149361	0.207153	0.326293	0.330215	0.182551
		porC	0.0922772	0.147235	0.0863256	0.145736	0.163594	0.232227	0.26944	0.292603	0.231664	0.23806	0.200326	0.0788303	0.0145701	0.212575	0.0316873	0.52209	0.700229	0.450485	0.0284352	0.244396	0.293884	0.442915	0.515551	0.33374	0.232357
		porD	0.0231765	0.0655147	0.0565904	0.166534	0.184828	0.18721	0.199436	0.0943803	0.0951742	0.0709052	0.0796379	0.0346947	0.00585469	0.133176	0.0110241	0.279964	0.357995	0.242285	0.221459	0.201332	0.201746	0.280844	0.132862	0.262073	0.206397
	pyruvate-ferredoxin/flavodoxin oxidoreductase	por	0.305788	0.124105	0.24738	0.0128177	0.300082	0.0351765	0.0135677	0.920533	0.807792	0.765635	0.891045	0.0623823	0.0437035	0.114998	0.419953	0.713953	0.676458	0.642183	0.00305491	0.00821384	0.024955	0.0297475	0	0.028993	0
		nifJ	0.00586772	0.0594936	0.00554035	0.00698173	0.00847129	0.0221582	0.00591709	0.150117	0.025053	0.0149968	0.0555632	0.0680695	0.00506914	0.189447	0.0212074	0.146527	0.214256	0.152284	0.289008	0.0527065	0.0974145	0.0333443	0.196837	0	0.0732109
	2-oxoacid ferredoxin oxidoreductase	korA	1.1412	0.878969	0.823485	0.813005	0.86479	0.764167	0.745766	0.764527	0.658426	0.784305	0.593302	1.61318	1.86717	1.39747	1.05056	1.2911	1.54427	1.10229	1.34667	0.676621	1.07448	1.21229	1.30408	1.28207	1.22294
		korB	1.21699	0.722843	0.641058	0.519936	0.434511	0.466901	0.403545	0.806424	0.724861	0.772707	0.625721	1.38509	1.78961	0.896496	1.02121	1.44567	1.62775	1.1382	0.592308	0.371579	0.629252	0.664653	0.53102	0.690613	0.595698
	formate C-acetyltransferase	pflB	0.329124	0.110333	0.434434	0.16512	0.215474	0.219581	0.179884	0.199744	0.148275	0.345135	0.352751	0.751648	0.988125	0.305219	0.583583	0.158571	0.104733	0.0958262	0.0445365	0.192214	0.145887	0.367593	0.436456	0.405615	0.00370444
	r value									0.996057
	p value									0.00307583
	Cytochrome bd oxidase									0.158498	0.145135	0.0957331	0.0644627
Transcripts	Cytochrome c oxidase	coxN				0	0	0	0	0	0	0	0
		ctaD				0	0	0	0	0.023245	0.0266295	0	0
		qoxB				0	0	0	0	0	0	0	0
		cyoB				0	0	0	0	0	0	0	0
		cbaA				0	0	0	0	0	0	0	0
		ccoN				0	0	0	0	0	0	0	0
		fixN					0	0	0	0	0	0	0
	Cytochrome bd oxidase	cydA				0.211933	0.152501	0.115814	0.0861152	0.14632	0.114439	0.093721	0.0354743
		cydB				0.163071	0.0745676	0.169384	0.0856185	0.156703	0.059335	0.0966871	0.0469216
		appC				0.00652092	0	0.00377277	0.00697942	0.0120051	0.0300641	0.00201208	0.0289884
		appB				0	0	0	0.00260091	0.00083514	0.00553978	0.000565501	0
		ythA				0	0	0	0	0.000172272	0.000631385	0	0
		ythB				0	0	0	0	0	0	0	0
	Succinate dehydrogenase	sdhA				0.0125913	0.00767203	0.00317478	0.00397517	0.00703664	0.0064442	0.00134428	0.000712262
		sdhB				0	0	0	0	0.000905997	0.00139598	0	0.0044214
	NADH-quinone oxidoreductase	nuoA				0	0	0	0	0.00087356	0.00225912	0.00337484	0.014136
		nuoB				0	0	0	0	0.0262268	0.00428273	0	0.00634236
		nuoC				0.197729	0.137011	0.0887987	0.0939091	0.057744	0.013567	0.00843794	0.0446751
		nuoD				0	0	0	0	0.0425695	0.0179048	0.0168854	0.0126593
		nuoE				0.00355382	0	0	0	0.00212492	0.00425477	0.000265271	0.00292538
		nuoF				0	0	0	0	0.00368382	0.000583944	0	0
		nuoG				0	0	0	0	0	0	0	0
		nuoH				0.0633479	0.0993721	0.0939485	0.0614121	0.154119	0.20236	0.115831	0.118577
		nuoI				0.079904	0.107041	0.0464241	0.04928	0.198166	0.166835	0.129109	0.154529
		nuoJ				0.00730004	0.0857177	0.0282785	0	0.100929	0.10898	0.0259624	0.0606757
		nuoK				0.084998	0	0.0556126	0.0429246	0.101887	0.130497	0.0627176	0.0858364
		nuoL				0.138144	0.11395	0.108138	0.0889763	0.15506	0.167277	0.103305	0.0921115
		nuoM				0	0	0	0	0.0287802	0.015145	0.00695282	0.0170608
		nuoN				0	0	0.0013246	0.00111151	0.189525	0.119961	0.122634	0.118584
	ATP synthase	atpA				1.44197	2.0091	0.906841	1.27766	1.64192	1.77291	1.19128	1.29003
		atpB				0.358654	0.499715	0.371004	0.576917	0.789284	0.727897	0.53986	0.699532
		atpC				0.510129	0.710765	0.337627	0.784004	0.939461	0.724708	0.346304	0.763315
		atpD				1.15296	1.60643	0.752911	0.793622	1.29794	1.28809	0.97866	1.09912
		atpE				0.47496	0.661763	0.52986	0.727828	1.20976	1.13458	0.840123	1.14257
		atpF				0.880225	1.22642	0.649176	0.783491	1.27828	1.23839	1.0037	1.2954
		atpG				1.21443	1.69207	0.842296	1.26665	1.29869	1.09051	0.968178	0.900517
		atpH				0.972302	1.35471	0.477658	0.632304	1.0473	1.10664	0.674193	0.924666
	Citrate synthase	gltA				0.0558995	0.161362	0.0405193	0.0876031	0.0211283	0.013778	0.0193628	0.0306827
		citZ				0.0195852	0.0101802	0.0201493	0.0116749	0.00653718	0.0238626	0.00989432	0.0041453
	Aconitate hydratase	acn				0.00121482	0.00284227	0.00144377	0.00226731	0.00242324	0.000335035	0.000938101	0.00338776
		acnA				0	0.0662961	0	0.00579964	0.00648457	0.00406411	0.00215103	0.00196496
	Isocitrate dehydrogenase	icd				0.34236	0.281364	0.218023	0	0.147771	0.132306	0.162209	0.0961777
	2-oxoglutarate ferredoxin oxidoreductase	korA				1.07428	0.435098	0.481651	0.512387	0.484082	0.381494	0.396166	0.460847
		korB				1.08686	0.387664	0.458081	0.401667	0.530787	0.516044	0.420817	0.568976
	succinyl-CoA synthetase	sucC				0.0529798	0.0315508	0.0349123	0.0307784	0.116236	0.00818763	0.00508002	0.0247128
		sucD				0.147254	0.0665359	0.0500612	0.052971	0.160596	0.0178034	0.0133854	0.039339
	succinyl-CoA:acetate CoA-transferase	cat1				0.337937	0.219512	0.218001	0.153768	0.303686	0.0616522	0.069072	0.0859692
	Succinate dehydrogenase	sdhA				0.0125913	0.00767203	0.00317478	0.00397517	0.00703664	0.0064442	0.00134428	0.000712262
		sdhB				0	0	0	0	0.000905997	0.00139598	0	0.0044214
	Fumarate hydratase	fumA				0.316945	0.174364	0.165496	0	0.381581	0.252092	0.237946	0.212602
		fumC				0.0585091	0.204221	0.0755954	0.0508125	0.0351758	0.0383712	0.0315695	0.0310419
	Malate dehydrogenase	mdh				1.31122	0.716268	0.427809	0.941455	1.4962	1.52908	0.906488	1.27006
	PDC Complex (PDC)	pdhA				0	0	0	0	0.000738769	0	0	0
		pdhB				0.000472236	0	0	0	0.0699186	0.0192936	0.00982572	0.00775988
		pdhC				0.0336768	0.0329984	0.0239769	0.0363293	0.0336425	0.0348348	0.0221498	0.00967151
		pdhD				0.304872	0.0785897	0.0671451	0.130592	0.0698876	0.0577353	0.0527383	0.0676042
	pyruvate dehydrogenase (quinone)	poxB				0	0	0	0	0.00206058	0.0032477	0.000560408	0
	pyruvate ferredoxin oxidoreductase	porA				0.0467852	0.187325	0.0544944	0.0983599	0.0494726	0.0496058	0.0426492	0.0445397
		porB				0.0236516	0.011463	0.0139837	0.0154977	0.0367242	0.0171363	0.02563	0.0166574
		porC				0.145589	0.0442321	0.118092	0.13254	0.263079	0.176257	0.111722	0.191664
		porD				0.0255998	0.0144874	0.0113075	0.024292	0.0244073	0.0245297	0.0233156	0.0179693
	pyruvate-ferredoxin/flavodoxin oxidoreductase	por				0.014953	0.0359104	0.0723657	0.0237503	2.34219	1.9397	2.04201	2.63372
		nifJ				0.0140039	0.790999	0.0116639	0.0278173	0.746464	0.0100921	0.00791004	0.0486376
	2-oxoacid ferredoxin oxidoreductase	korA				1.07428	0.435098	0.481651	0.512387	0.484082	0.381494	0.396166	0.460847
		korB				1.08686	0.387664	0.458081	0.401667	0.530787	0.516044	0.420817	0.568976
	formate C-acetyltransferase	pflB				0.0920404	1.31791	0.166504	0.194254	0.254976	0.274151	0.34088	0.34496
	r value									0.999966
	p value									0.00303248
	Cytochrome bd oxidase									0.556036	0.533782	0.361747	0.289404
Transcripts/Genes	Cytochrome c oxidase	coxN				0	0	0	0	0	0	0	0
		ctaD				0	0	0	0	0	0	0	0
		qoxB				0	0	0	0	0	0	0	0
		cyoB				0	0	0	0	0	0	0	0
		cbaA				0	0	0	0	0	0	0	0
		ccoN				0	0	0	0	0	0	0	0
		fixN				0	0	0	0	0	0	0	0
	Cytochrome bd oxidase	cydA				0.97502	0.886081	0.678838	0.518095	0.585106	0.526273	0.362422	0.186526
		cydB				0.834856	0.472627	1.01448	0.526989	0.704353	0.493681	0.378252	0.241697
		appC				0.695857	0	0.537751	0.74058	0.345242	0.563819	0.332873	0.890346
		appB				0	0	0	0	0	0	0	0
		ythA				0	0	0	0	0	0	0	0
		ythB				0	0	0	0	0	0	0	0
	Succinate dehydrogenase	sdhA				0.0846408	0.0449283	0.0287355	0.027835	0.418306	0.384998	0.278694	0.0804338
		sdhB				0	0	0	0	0	0	0	0.741382
	NADH-quinone oxidoreductase	nuoA				0	0	0	0	0	0	0	0.316404
		nuoB				0	0	0	0	0	0	0	0.231841
		nuoC				1.17472	0.956699	0.603732	0.681918	0.505871	0.664079	0.596293	0.60619
		nuoD				0	0	0	0	0	0	0	0.48484
		nuoE				0.0838077	0	0	0	0.12651	0.855048	0.0564061	0.310867
		nuoF				0	0	0	0	0	0	0	0
		nuoG				0	0	0	0	0	0	0	0
		nuoH				0.406997	0.655457	0.724836	0.486407	0.672755	0.608951	0.387691	0.376167
		nuoI				1.45857	0.664712	1.16524	0.529727	0.712731	0.619159	0.409417	0.444391
		nuoJ				0.637875	0	1.87812	0	0	0	0	0.321234
		nuoK				0.526389	0	0.405339	0.382371	0.600722	0.59882	0.290497	0.333157
		nuoL				0.671923	0.60725	0.541801	0.587653	0.592624	0.543945	0.368543	0.356494
		nuoM				0	0	0	0	0	0	0	0.796569
		nuoN				0	0	0	0	0	0	0	0.367747
	ATP synthase	atpA				1.74237	2.81697	1.2253	1.63466	1.89102	1.94655	1.534	1.29342
		atpB				0.636604	1.02923	0.694114	1.0894	1.28585	1.17673	0.863579	0.925161
		atpC				0.699708	1.13125	0.519865	1.12067	1.63748	1.20816	0.741474	1.08719
		atpD				1.58666	2.56523	1.16091	1.33473	1.57264	1.5471	1.16358	1.18638
		atpE				0.775036	1.25304	0.808178	1.04235	1.50922	1.36199	1.20257	1.29041
		atpF				1.2812	2.07137	0.997364	1.16637	2.03033	1.94592	1.64019	1.62316
		atpG				2.04388	3.30444	1.62641	2.41225	2.22308	2.27784	1.69017	1.40582
		atpH				1.88164	3.04213	0.991182	1.46428	2.20386	2.08574	1.47452	1.55678
	Citrate synthase	gltA				0.427775	1.10909	0.227555	0.40456	0.168052	0.206689	0.329177	0.173856
		citZ				0.210652	0.225002	0.178774	0.232748	0.107053	0.375444	0.394846	0.222261
	Aconitate hydratase	acn				0.100104	0.240409	0.0623195	0.0990853	0.195529	0.0250192	0.209027	0.208519
		acnA				0	10.0131	0	0.665494	0.279057	0.206177	0.254554	0.0825682
	Isocitrate dehydrogenase	icd				0.992067	0.826975	0.487521	0	0.404209	0.530412	0.768304	0.280466
	2-oxoglutarate ferredoxin oxidoreductase	korA				1.32136	0.503126	0.630295	0.687062	0.633179	0.579403	0.505117	0.77675
		korB				2.09038	0.892184	0.981108	0.995348	0.658199	0.711921	0.544602	0.909313
	succinyl-CoA synthetase	sucC				0.490036	0.159884	0.210492	0.520473	2.22968	0.254116	0.382856	0.555135
		sucD				0.646683	0.345123	0.286883	0.311369	2.219	0.261417	0.569529	0.51414
	succinyl-CoA:acetate CoA-transferase	cat1				7.92178	3.00108	4.37801	4.62509	3.18723	0.759489	1.02895	0.776988
	Succinate dehydrogenase	sdhA				0.0846408	0.0449283	0.0287355	0.027835	0.418306	0.384998	0.278694	0.0804338
		sdhB				0	0	0	0	0	0	0	0.741382
	Fumarate hydratase	fumA				0	0	0	0	0	0	0	0.552105
		fumC				0.281217	1.31005	0.25714	4.62509	0.215059	0.23004	0.423558	0.369564
	Malate dehydrogenase	mdh				3.67622	2.32946	1.50139	3.17228	3.95446	3.41137	2.35441	2.77262
	PDC Complex (PDC)	pdhA				0	0	0	0	0	0	0	0
		pdhB				0.10894	0	0	0	1.63671	0.541582	0.50364	0.406623
		pdhC				0.99108	0.790693	0.357836	0.313601	0.705931	0.86762	1.18591	0.395501
		pdhD				0.751236	0.242934	0.192809	0.331816	0.285486	0.511872	0.414258	0.24654
	pyruvate dehydrogenase (quinone)	poxB				0	0	0	0	0	0	0	0
	pyruvate ferredoxin oxidoreductase	porA				0.219204	0.656771	0.198163	0.317061	0.354272	0.354929	0.381148	0.397028
		porB				0.320745	0.109589	0.0948732	0.107176	0.362845	0.230757	0.384967	0.259448
		porC				0.998995	0.270377	0.50852	0.491911	0.899099	0.760829	0.469303	0.956761
		porD				0.153721	0.0783829	0.0604001	0.121803	0.258606	0.257735	0.328827	0.225638
	pyruvate-ferredoxin/flavodoxin oxidoreductase	por				1.16659	0.119668	2.05722	1.75049	2.54438	2.40124	2.66708	2.95577
		nifJ				2.00579	93.3741	0.526392	4.70118	4.97256	0.402828	0.527448	0.875356
	2-oxoacid ferredoxin oxidoreductase	korA				1.32136	0.503126	0.630295	0.687062	0.633179	0.579403	0.505117	0.77675
		korB				2.09038	0.892184	0.981108	0.995348	0.658199	0.711921	0.544602	0.909313
	formate C-acetyltransferase	pflB				0.557417	6.11632	0.758284	1.07988	1.27651	1.84893	0.987671	0.977914

## Sheet: CR6 (Sample1)
Table S3.2 The normalized abundance of genes involved in nanaerobic digestion for Sample CR6
			Sample Name	CR6
			Data Type	Meta-genome
			Data Souce	ERR2027903
				Gene Abundance = Sum (Counts /Gene length)
House-Keeping Genes/Transcripts		recA		12.9594
		rpoA		14.2782
		rpoB		13.7739
		rpoC		13.2031
		avg		13.5536
		stdev		0.591472
		%		4.36393
				Gene Abundance = Sum (Counts /Gene length)	Normolized Gene Abundance ( = Functional Abundance /House-Keeping Abundance)	Sum of Oxidase Gene Abundance =Sum(Oxidase Subunit I)				locus_tag	ftype	length_bp	gene	EC_number	COG	product	locus_tag	length_bp	pe count	se count		individual gene abundance=(counts/gene length)	individual gene percentage=(gene abundance/sum of gene abundance)*100
Functional Genes/Transcripts	Cytochrome c oxidase	coxN	Subunit I	0	0	0.484668				ERR2027903.sra_contigs1_04665	CDS	1644	cydA_1	7.1.1.7	COG1271	Cytochrome bd-I ubiquinol oxidase subunit 1	ERR2027903.sra_contigs1_04665	1644	2765	193		1.68187	25.6031
		ctaD	Subunit I	0	0					ERR2027903.sra_contigs1_07506	CDS	1488	cydA_2	7.1.1.7	COG1271	Cytochrome bd-I ubiquinol oxidase subunit 1	ERR2027903.sra_contigs1_07506	1488	229	27		0.153898	2.34278
		qoxB	Subunit I	0	0					ERR2027903.sra_contigs1_09513	CDS	1593	appC_1	7.1.1.3	COG1271	Cytochrome bd-II ubiquinol oxidase subunit 1	ERR2027903.sra_contigs1_09513	1593	197	16		0.123666	1.88256
		cyoB	Subunit I	0	0					ERR2027903.sra_contigs1_10448	CDS	1536	cydA_3	1.10.3.-	COG1271	Cytochrome bd ubiquinol oxidase subunit 1	ERR2027903.sra_contigs1_10448	1536	1471	163		0.957682	14.5788
		cbaA	Subunit I	0	0					ERR2027903.sra_contigs1_17877	CDS	1596	cydA_4	1.10.3.-	COG1271	Cytochrome bd ubiquinol oxidase subunit 1	ERR2027903.sra_contigs1_17877	1596	130	18		0.0814536	1.23997
		ccoN	Subunit I	0	0					ERR2027903.sra_contigs1_18338	CDS	1596	cydA_5	1.10.3.-	COG1271	Cytochrome bd ubiquinol oxidase subunit 1	ERR2027903.sra_contigs1_18338	1596	189	18		0.118421	1.80272
		fixN	Subunit I	0	0					ERR2027903.sra_contigs1_19546	CDS	1602	appC_2	7.1.1.3	COG1271	Cytochrome bd-II ubiquinol oxidase subunit 1	ERR2027903.sra_contigs1_19546	1602	131	10		0.0817728	1.24482
	Cytochrome bd oxidase	cydA	Subunit I	6.03773	0.445469					ERR2027903.sra_contigs1_30339	CDS	1515	cydA_6	1.10.3.-	COG1271	Cytochrome bd ubiquinol oxidase subunit 1	ERR2027903.sra_contigs1_30339	1515	878	68		0.579538	8.82228
		cydB	Subunit II	5.44849	0.401994					ERR2027903.sra_contigs1_37113	CDS	1533	cydA_7	1.10.3.-	COG1271	Cytochrome bd ubiquinol oxidase subunit 1	ERR2027903.sra_contigs1_37113	1533	100	4		0.0652316	0.993018
		appC	Subunit I	0.53129	0.039199					ERR2027903.sra_contigs1_40649	CDS	1563	cydA_8	7.1.1.7	COG1271	Cytochrome bd-I ubiquinol oxidase subunit 1	ERR2027903.sra_contigs1_40649	1563	169	21		0.108125	1.64599
		appB	Subunit II	0.015152	0.00111793					ERR2027903.sra_contigs1_49756	CDS	1542	cydA_9	1.10.3.-	COG1271	Cytochrome bd ubiquinol oxidase subunit 1	ERR2027903.sra_contigs1_49756	1542	128	15		0.0830091	1.26364
		ythA	Subunit I	0	0					ERR2027903.sra_contigs1_69411	CDS	1533	cydA_10	7.1.1.7	COG1271	Cytochrome bd-I ubiquinol oxidase subunit 1	ERR2027903.sra_contigs1_69411	1533	1693	135		1.10437	16.8118
		ythB	Subunit II	0	0					ERR2027903.sra_contigs1_74473	CDS	1602	cydA_11	7.1.1.7	COG1271	Cytochrome bd-I ubiquinol oxidase subunit 1	ERR2027903.sra_contigs1_74473	1602	115	15		0.0717853	1.09278
	Succinate dehydrogenase	sdhA		0.603447	0.0445228					ERR2027903.sra_contigs1_76414	CDS	1581	cydA_12	7.1.1.7	COG1271	Cytochrome bd-I ubiquinol oxidase subunit 1	ERR2027903.sra_contigs1_76414	1581	297	20		0.187856	2.85972
		sdhB		0	0					ERR2027903.sra_contigs1_78504	CDS	1590	cydA_13	7.1.1.7	COG1271	Cytochrome bd-I ubiquinol oxidase subunit 1	ERR2027903.sra_contigs1_78504	1590	109	9		0.0685535	1.04359
	NADH-quinone oxidoreductase	nuoA		0.008772	0.000647206					ERR2027903.sra_contigs1_79441	CDS	1584	cydA_14	1.10.3.-	COG1271	Cytochrome bd ubiquinol oxidase subunit 1	ERR2027903.sra_contigs1_79441	1584	379	47		0.239268	3.64236
		nuoB		0.031008	0.0022878					ERR2027903.sra_contigs1_81322	CDS	1596	cydA_15	1.10.3.-	COG1271	Cytochrome bd ubiquinol oxidase subunit 1	ERR2027903.sra_contigs1_81322	1596	354	23		0.221805	3.37652
		nuoC		5.78224	0.426619					ERR2027903.sra_contigs1_100977	CDS	1572	cydA_16	1.10.3.-	COG1271	Cytochrome bd ubiquinol oxidase subunit 1	ERR2027903.sra_contigs1_100977	1572	61	9		0.0388041	0.590713
		nuoD		0.005952	0.000439144					ERR2027903.sra_contigs1_107094	CDS	1566	cydA_17	7.1.1.7	COG1271	Cytochrome bd-I ubiquinol oxidase subunit 1	ERR2027903.sra_contigs1_107094	1566	62	5		0.0395913	0.602697
		nuoE		0.057362	0.00423222					ERR2027903.sra_contigs1_157317	CDS	918	cydA_18	1.10.3.-	COG1271	Cytochrome bd ubiquinol oxidase subunit 1	ERR2027903.sra_contigs1_157317	918	35	4		0.0381264	0.580396
		nuoF		0	0					ERR2027903.sra_contigs1_166068	CDS	1566	cydA_19	7.1.1.7	COG1271	Cytochrome bd-I ubiquinol oxidase subunit 1	ERR2027903.sra_contigs1_166068	1566	54	1		0.0344828	0.52493
		nuoG		0	0					ERR2027903.sra_contigs1_169136	CDS	1584	appC_3	7.1.1.3	COG1271	Cytochrome bd-II ubiquinol oxidase subunit 1	ERR2027903.sra_contigs1_169136	1584	45	7		0.0284091	0.43247
		nuoH		5.88696	0.434345					ERR2027903.sra_contigs1_182346	CDS	1035	appC_4	7.1.1.3	COG1271	Cytochrome bd-II ubiquinol oxidase subunit 1	ERR2027903.sra_contigs1_182346	1035	48	2		0.0463768	0.705992
		nuoI		3.81187	0.281243					ERR2027903.sra_contigs1_196320	CDS	924	appC_5	7.1.1.3	COG1271	Cytochrome bd-II ubiquinol oxidase subunit 1	ERR2027903.sra_contigs1_196320	924	32	5		0.034632	0.527202
		nuoJ		1.38068	0.101868					ERR2027903.sra_contigs1_246610	CDS	888	appC_6	7.1.1.3	COG1271	Cytochrome bd-II ubiquinol oxidase subunit 1	ERR2027903.sra_contigs1_246610	888	36	3		0.0405405	0.617147
		nuoK		5.19677	0.383422					ERR2027903.sra_contigs1_271455	CDS	909	cydA_20	1.10.3.-	COG1271	Cytochrome bd ubiquinol oxidase subunit 1	ERR2027903.sra_contigs1_271455	909	27	6		0.029703	0.452167
		nuoL		6.47398	0.477656					ERR2027903.sra_contigs1_300248	CDS	1173	cydA_21	1.10.3.-	COG1271	Cytochrome bd ubiquinol oxidase subunit 1	ERR2027903.sra_contigs1_300248	1173	23	1		0.0196078	0.298489
		nuoM		0	0					ERR2027903.sra_contigs1_325952	CDS	303	appC_7	7.1.1.3	COG1271	Cytochrome bd-II ubiquinol oxidase subunit 1	ERR2027903.sra_contigs1_325952	303	21	13		0.0693069	1.05506
		nuoN		0.251795	0.0185777					ERR2027903.sra_contigs1_325953	CDS	435	cydA_22	1.10.3.-	COG1271	Cytochrome bd ubiquinol oxidase subunit 1	ERR2027903.sra_contigs1_325953	435	30	16		0.0689655	1.04986
	ATP synthase	atpA		12.3751	0.913048					ERR2027903.sra_contigs1_366745	CDS	483	cydA_23	1.10.3.-	COG1271	Cytochrome bd ubiquinol oxidase subunit 1	ERR2027903.sra_contigs1_366745	483	8	5		0.0165631	0.25214
		atpB		10.3937	0.766859					ERR2027903.sra_contigs1_415214	CDS	567	cydA_24	1.10.3.-	COG1271	Cytochrome bd ubiquinol oxidase subunit 1	ERR2027903.sra_contigs1_415214	567	5	1		0.00881834	0.134241
		atpC		8.20337	0.605252					ERR2027903.sra_contigs1_419024	CDS	186	appC_8	7.1.1.3	COG1271	Cytochrome bd-II ubiquinol oxidase subunit 1	ERR2027903.sra_contigs1_419024	186	2	2		0.0107527	0.163688
		atpD		12.0612	0.889887					ERR2027903.sra_contigs1_459747	CDS	441	cydA_25	1.10.3.-	COG1271	Cytochrome bd ubiquinol oxidase subunit 1	ERR2027903.sra_contigs1_459747	441	7	2		0.015873	0.241634
		atpE		4.72465	0.348589					ERR2027903.sra_contigs1_520701	CDS	240	appC_9	7.1.1.3	COG1271	Cytochrome bd-II ubiquinol oxidase subunit 1	ERR2027903.sra_contigs1_520701	240	23	22		0.0958333	1.45887
		atpF		10.2822	0.758631					ERR2027903.sra_contigs1_558249	CDS	228	cydA_26	7.1.1.7	COG1271	Cytochrome bd-I ubiquinol oxidase subunit 1	ERR2027903.sra_contigs1_558249	228	0	0		0	0
		atpG		10.6634	0.786753					ERR2027903.sra_contigs1_571210	CDS	231	cydA_27	1.10.3.-	COG1271	Cytochrome bd ubiquinol oxidase subunit 1	ERR2027903.sra_contigs1_571210	231	1	1		0.004329	0.0659003
		atpH		12.2434	0.903328																Gene Abundance	6.56902	100
	Citrate synthase	gltA		1.1416	0.0842281																Normolized Gene Abundance	0.484668
		citZ		0.412097	0.0304049
	Aconitate hydratase	acn		0.142274	0.0104971
		acnA		1.01636	0.0749883
	Isocitrate dehydrogenase	icd		3.41361	0.251859
	2-oxoglutarate ferredoxin oxidoreductase	korA		15.4674	1.1412
		korB		16.4946	1.21699
	succinyl-CoA synthetase	sucC		1.11274	0.0820986
		sucD		1.1739	0.0866112
	succinyl-CoA:acetate CoA-transferase	cat1		1.36895	0.101002
	Succinate dehydrogenase	sdhA		0.603447	0.0445228
		sdhB		0	0
	Fumarate hydratase	fumA		7.21933	0.532648
		fumC		1.27085	0.0937644
	Malate dehydrogenase	mdh		8.61814	0.635854
	PDC Complex (PDC)	pdhA		0	0
		pdhB		0.010667	0.00078702
		pdhC		0.362152	0.0267199
		pdhD		2.86799	0.211603
	pyruvate dehydrogenase (quinone)	poxB		0	0
	pyruvate ferredoxin oxidoreductase	porA		1.14835	0.0847263
		porB		1.17149	0.0864333
		porC		1.25069	0.0922772
		porD		0.314126	0.0231765
	pyruvate-ferredoxin/flavodoxin oxidoreductase	por		4.14454	0.305788
		nifJ		0.079529	0.00586772
	2-oxoacid ferredoxin oxidoreductase	korA		15.4674	1.1412
		korB		16.4946	1.21699
	formate C-acetyltransferase	pflB		4.46083	0.329124

## Sheet: CR7 (Sample2)
Table S3.3 The normalized abundance of genes involved in nanaerobic digestion for Sample CR7
			Sample Name	CR7
			Data Type	Meta-genome
			Data Souce	ERR2027902
				Gene Abundance = Sum (Counts /Gene length)
House-Keeping Genes/Transcripts		recA		11.144
		rpoA		10.2838
		rpoB		10.9848
		rpoC		10.6818
		avg		10.7736
		stdev		0.378667
		%		3.51476
					Normolized Gene Abundance ( = Functional Abundance /House-Keeping Abundance)	Sum of Oxidase Gene Abundance =Sum(Oxidase Subunit I)				locus_tag	ftype	length_bp	gene	EC_number	COG	product	locus_tag	length_bp	pe count	se count		individual gene abundance=(counts/gene length)	individual gene percentage=(gene abundance/sum of gene abundance)*100
Functional Genes/Transcripts	Cytochrome c oxidase	coxN	Subunit I	0	0	0.316816				ERR2027902.sra_contigs1_08588	CDS	1578	cydA_1	7.1.1.7	COG1271	Cytochrome bd-I ubiquinol oxidase subunit 1	ERR2027902.sra_contigs1_08588	1578	95	9		0.0602028	1.7638
		ctaD	Subunit I	0	0					ERR2027902.sra_contigs1_10729	CDS	1596	cydA_2	1.10.3.-	COG1271	Cytochrome bd ubiquinol oxidase subunit 1	ERR2027902.sra_contigs1_10729	1596	538	61		0.337093	9.876
		qoxB	Subunit I	0	0					ERR2027902.sra_contigs1_10971	CDS	1578	cydA_3	7.1.1.7	COG1271	Cytochrome bd-I ubiquinol oxidase subunit 1	ERR2027902.sra_contigs1_10971	1578	196	23		0.124208	3.63899
		cyoB	Subunit I	0	0					ERR2027902.sra_contigs1_16266	CDS	1536	cydA_4	1.10.3.-	COG1271	Cytochrome bd ubiquinol oxidase subunit 1	ERR2027902.sra_contigs1_16266	1536	167	7		0.108724	3.18535
		cbaA	Subunit I	0	0					ERR2027902.sra_contigs1_34325	CDS	1533	cydA_5	7.1.1.7	COG1271	Cytochrome bd-I ubiquinol oxidase subunit 1	ERR2027902.sra_contigs1_34325	1533	933	80		0.608611	17.8308
		ccoN	Subunit I	0	0					ERR2027902.sra_contigs1_39202	CDS	1644	cydA_6	7.1.1.7	COG1271	Cytochrome bd-I ubiquinol oxidase subunit 1	ERR2027902.sra_contigs1_39202	1644	119	19		0.0723844	2.12069
		fixN	Subunit I	0	0					ERR2027902.sra_contigs1_41743	CDS	1596	cydA_7	7.1.1.7	COG1271	Cytochrome bd-I ubiquinol oxidase subunit 1	ERR2027902.sra_contigs1_41743	1596	373	43		0.233709	6.84711
	Cytochrome bd oxidase	cydA	Subunit I	3.20672	0.297646					ERR2027902.sra_contigs1_41783	CDS	1584	cydA_8	1.10.3.-	COG1271	Cytochrome bd ubiquinol oxidase subunit 1	ERR2027902.sra_contigs1_41783	1584	228	13		0.143939	4.21707
		cydB	Subunit II	2.86699	0.266112					ERR2027902.sra_contigs1_44403	CDS	1659	cydA_9	7.1.1.7	COG1271	Cytochrome bd-I ubiquinol oxidase subunit 1	ERR2027902.sra_contigs1_44403	1659	158	11		0.0952381	2.79024
		appC	Subunit I	0.206534	0.0191704					ERR2027902.sra_contigs1_63107	CDS	1515	cydA_10	1.10.3.-	COG1271	Cytochrome bd ubiquinol oxidase subunit 1	ERR2027902.sra_contigs1_63107	1515	184	14		0.121452	3.55825
		appB	Subunit II	0.08377	0.00777548					ERR2027902.sra_contigs1_65839	CDS	1542	cydA_11	1.10.3.-	COG1271	Cytochrome bd ubiquinol oxidase subunit 1	ERR2027902.sra_contigs1_65839	1542	86	4		0.0557717	1.63398
		ythA	Subunit I	0	0					ERR2027902.sra_contigs1_73129	CDS	1584	cydA_12	1.10.3.-	COG1271	Cytochrome bd ubiquinol oxidase subunit 1	ERR2027902.sra_contigs1_73129	1584	90	6		0.0568182	1.66463
		ythB	Subunit II	0	0					ERR2027902.sra_contigs1_74994	CDS	1581	cydA_13	7.1.1.7	COG1271	Cytochrome bd-I ubiquinol oxidase subunit 1	ERR2027902.sra_contigs1_74994	1581	54	4		0.0341556	1.00068
	Succinate dehydrogenase	sdhA		0.175369	0.0162776					ERR2027902.sra_contigs1_78955	CDS	1650	cydA_14	7.1.1.7	COG1271	Cytochrome bd-I ubiquinol oxidase subunit 1	ERR2027902.sra_contigs1_78955	1650	88	9		0.0533333	1.56254
		sdhB		0	0					ERR2027902.sra_contigs1_83167	CDS	1596	cydA_15	7.1.1.7	COG1271	Cytochrome bd-I ubiquinol oxidase subunit 1	ERR2027902.sra_contigs1_83167	1596	386	28		0.241855	7.08575
	NADH-quinone oxidoreductase	nuoA		0	0					ERR2027902.sra_contigs1_89727	CDS	1578	cydA_16	7.1.1.7	COG1271	Cytochrome bd-I ubiquinol oxidase subunit 1	ERR2027902.sra_contigs1_89727	1578	138	23		0.0874525	2.56214
		nuoB		0.004329	0.000401815					ERR2027902.sra_contigs1_114493	CDS	504	appC_1	7.1.1.3	COG1271	Cytochrome bd-II ubiquinol oxidase subunit 1	ERR2027902.sra_contigs1_114493	504	6	3		0.0119048	0.348781
		nuoC		1.88578	0.175037					ERR2027902.sra_contigs1_116790	CDS	1578	appC_2	7.1.1.3	COG1271	Cytochrome bd-II ubiquinol oxidase subunit 1	ERR2027902.sra_contigs1_116790	1578	34	3		0.0215463	0.631253
		nuoD		0.057882	0.00537257					ERR2027902.sra_contigs1_118864	CDS	1638	appC_3	7.1.1.3	COG1271	Cytochrome bd-II ubiquinol oxidase subunit 1	ERR2027902.sra_contigs1_118864	1638	105	8		0.0641026	1.87805
		nuoE		0.078093	0.00724855					ERR2027902.sra_contigs1_123120	CDS	1533	cydA_17	7.1.1.7	COG1271	Cytochrome bd-I ubiquinol oxidase subunit 1	ERR2027902.sra_contigs1_123120	1533	49	0		0.0319635	0.936452
		nuoF		0.020599	0.00191199					ERR2027902.sra_contigs1_126341	CDS	1593	cydA_18	1.10.3.-	COG1271	Cytochrome bd ubiquinol oxidase subunit 1	ERR2027902.sra_contigs1_126341	1593	96	9		0.0602637	1.76558
		nuoG		0	0.255391					ERR2027902.sra_contigs1_127083	CDS	1488	cydA_19	1.10.3.-	COG1271	Cytochrome bd ubiquinol oxidase subunit 1	ERR2027902.sra_contigs1_127083	1488	166	37		0.111559	3.26841
		nuoH		2.75149	0.0875416					ERR2027902.sra_contigs1_136236	CDS	1644	cydA_20	7.1.1.7	COG1271	Cytochrome bd-I ubiquinol oxidase subunit 1	ERR2027902.sra_contigs1_136236	1644	80	7		0.0486618	1.42567
		nuoI		0.943139	0.0986132					ERR2027902.sra_contigs1_137609	CDS	1560	cydA_21	7.1.1.7	COG1271	Cytochrome bd-I ubiquinol oxidase subunit 1	ERR2027902.sra_contigs1_137609	1560	128	15		0.0820513	2.4039
		nuoJ		1.06242	0.241086					ERR2027902.sra_contigs1_146936	CDS	1584	cydA_22	1.10.3.-	COG1271	Cytochrome bd ubiquinol oxidase subunit 1	ERR2027902.sra_contigs1_146936	1584	36	5		0.0227273	0.665854
		nuoK		2.59736	0.323172					ERR2027902.sra_contigs1_201992	CDS	669	cydA_23	1.10.3.-	COG1271	Cytochrome bd ubiquinol oxidase subunit 1	ERR2027902.sra_contigs1_201992	669	15	7		0.0224215	0.656896
		nuoL		3.48173	0.0034462					ERR2027902.sra_contigs1_212143	CDS	1584	cydA_24	1.10.3.-	COG1271	Cytochrome bd ubiquinol oxidase subunit 1	ERR2027902.sra_contigs1_212143	1584	42	3		0.0265152	0.776829
		nuoM		0.037128	0.0196583					ERR2027902.sra_contigs1_212774	CDS	654	appC_4	7.1.1.3	COG1271	Cytochrome bd-II ubiquinol oxidase subunit 1	ERR2027902.sra_contigs1_212774	654	8	2		0.0122324	0.35838
		nuoN		0.211791	0.88523					ERR2027902.sra_contigs1_215008	CDS	1194	cydA_25	1.10.3.-	COG1271	Cytochrome bd ubiquinol oxidase subunit 1	ERR2027902.sra_contigs1_215008	1194	91	1		0.0762144	2.2329
	ATP synthase	atpA		9.53712	0.88523					ERR2027902.sra_contigs1_283084	CDS	348	cydA_26	7.1.1.7	COG1271	Cytochrome bd-I ubiquinol oxidase subunit 1	ERR2027902.sra_contigs1_283084	348	5	2		0.0143678	0.420942
		atpB		7.14192	0.662908					ERR2027902.sra_contigs1_291292	CDS	861	cydA_27	1.10.3.-	COG1271	Cytochrome bd ubiquinol oxidase subunit 1	ERR2027902.sra_contigs1_291292	861	17	4		0.0197445	0.578465
		atpC		6.03033	0.559732					ERR2027902.sra_contigs1_304267	CDS	1107	cydA_28	1.10.3.-	COG1271	Cytochrome bd ubiquinol oxidase subunit 1	ERR2027902.sra_contigs1_304267	1107	23	3		0.0207769	0.608712
		atpD		8.66803	0.804562					ERR2027902.sra_contigs1_319490	CDS	288	cydA_29	7.1.1.7	COG1271	Cytochrome bd-I ubiquinol oxidase subunit 1	ERR2027902.sra_contigs1_319490	288	6	4		0.0208333	0.610366
		atpE		5.46339	0.507109					ERR2027902.sra_contigs1_337852	CDS	390	cydA_30	1.10.3.-	COG1271	Cytochrome bd ubiquinol oxidase subunit 1	ERR2027902.sra_contigs1_337852	390	7	5		0.0179487	0.525854
		atpF		6.78419	0.629705					ERR2027902.sra_contigs1_388805	CDS	912	cydA_31	1.10.3.-	COG1271	Cytochrome bd ubiquinol oxidase subunit 1	ERR2027902.sra_contigs1_388805	912	31	1		0.0339912	0.99586
		atpG		6.4607	0.599678					ERR2027902.sra_contigs1_392731	CDS	510	cydA_32	7.1.1.7	COG1271	Cytochrome bd-I ubiquinol oxidase subunit 1	ERR2027902.sra_contigs1_392731	510	5	3		0.00980392	0.287231
		atpH		7.17605	0.666076					ERR2027902.sra_contigs1_459352	CDS	339	cydA_33	1.10.3.-	COG1271	Cytochrome bd ubiquinol oxidase subunit 1	ERR2027902.sra_contigs1_459352	339	2	2		0.00589971	0.172847
	Citrate synthase	gltA		1.01627	0.0943292					ERR2027902.sra_contigs1_509044	CDS	684	cydA_34	1.10.3.-	COG1271	Cytochrome bd ubiquinol oxidase subunit 1	ERR2027902.sra_contigs1_509044	684	44	6		0.0643275	1.88464
		citZ		0.509003	0.0472454					ERR2027902.sra_contigs1_544091	CDS	228	appC_5	7.1.1.3	COG1271	Cytochrome bd-II ubiquinol oxidase subunit 1	ERR2027902.sra_contigs1_544091	228	3	3		0.0131579	0.385494
	Aconitate hydratase	acn		0.199417	0.0185098					ERR2027902.sra_contigs1_549128	CDS	483	cydA_35	1.10.3.-	COG1271	Cytochrome bd ubiquinol oxidase subunit 1	ERR2027902.sra_contigs1_549128	483	12	5		0.0248447	0.72789
		acnA		0.241734	0.0224376					ERR2027902.sra_contigs1_554300	CDS	447	appC_6	7.1.1.3	COG1271	Cytochrome bd-II ubiquinol oxidase subunit 1	ERR2027902.sra_contigs1_554300	447	9	7		0.0201342	0.589884
	Isocitrate dehydrogenase	icd		3.57354	0.331693					ERR2027902.sra_contigs1_564775	CDS	252	appC_7	7.1.1.3	COG1271	Cytochrome bd-II ubiquinol oxidase subunit 1	ERR2027902.sra_contigs1_564775	252	1	1		0.00396825	0.11626
	2-oxoglutarate ferredoxin oxidoreductase	korA		9.46966	0.878969					ERR2027902.sra_contigs1_624089	CDS	348	cydA_36	7.1.1.7	COG1271	Cytochrome bd-I ubiquinol oxidase subunit 1	ERR2027902.sra_contigs1_624089	348	7	5		0.0201149	0.589319
		korB		7.78763	0.722843					ERR2027902.sra_contigs1_640016	CDS	393	appC_8	7.1.1.3	COG1271	Cytochrome bd-II ubiquinol oxidase subunit 1	ERR2027902.sra_contigs1_640016	393	8	6		0.0203562	0.596388
	succinyl-CoA synthetase	sucC		1.33948	0.12433					ERR2027902.sra_contigs1_683193	CDS	339	cydA_37	1.10.3.-	COG1271	Cytochrome bd ubiquinol oxidase subunit 1	ERR2027902.sra_contigs1_683193	339	9	5		0.0265487	0.777812
		sucD		1.15677	0.10737					ERR2027902.sra_contigs1_703912	CDS	348	cydA_38	1.10.3.-	COG1271	Cytochrome bd ubiquinol oxidase subunit 1	ERR2027902.sra_contigs1_703912	348	2	2		0.00574713	0.168377
	succinyl-CoA:acetate CoA-transferase	cat1		0.841171	0.078077					ERR2027902.sra_contigs1_820308	CDS	201	appC_9	7.1.1.3	COG1271	Cytochrome bd-II ubiquinol oxidase subunit 1	ERR2027902.sra_contigs1_820308	201	0	0		0	0
	Succinate dehydrogenase	sdhA		0.175369	0.0162776					ERR2027902.sra_contigs1_965051	CDS	228	appC_10	7.1.1.3	COG1271	Cytochrome bd-II ubiquinol oxidase subunit 1	ERR2027902.sra_contigs1_965051	228	4	1		0.0175439	0.513992
		sdhB		0	0					ERR2027902.sra_contigs1_1016619	CDS	225	appC_11	7.1.1.3	COG1271	Cytochrome bd-II ubiquinol oxidase subunit 1	ERR2027902.sra_contigs1_1016619	225	2	2		0.00888889	0.260423
	Fumarate hydratase	fumA		3.86575	0.358817					ERR2027902.sra_contigs1_1042504	CDS	267	appC_12	7.1.1.3	COG1271	Cytochrome bd-II ubiquinol oxidase subunit 1	ERR2027902.sra_contigs1_1042504	267	2	2		0.00749064	0.219457
		fumC		1.53424	0.142407					ERR2027902.sra_contigs1_1101407	CDS	192	appC_13	7.1.1.3	COG1271	Cytochrome bd-II ubiquinol oxidase subunit 1	ERR2027902.sra_contigs1_1101407	192	1	1		0.00520833	0.152591
	Malate dehydrogenase	mdh		4.70208	0.436444					ERR2027902.sra_contigs1_1137605	CDS	225	cydA_39	1.10.3.-	COG1271	Cytochrome bd ubiquinol oxidase subunit 1	ERR2027902.sra_contigs1_1137605	225	1	1		0.00444444	0.130211
	PDC Complex (PDC)	pdhA		0	0																Gene Abundance	3.41325	100
		pdhB		0.394233	0.0365925																Normolized Gene Abundance	0.316816
		pdhC		0.355258	0.0329748
		pdhD		2.31749	0.215108
	pyruvate dehydrogenase (quinone)	poxB			0
	pyruvate ferredoxin oxidoreductase	porA		1.46233	0.135733
		porB		0.871001	0.0808458
		porC		1.58626	0.147235
		porD		0.70583	0.0655147
	pyruvate-ferredoxin/flavodoxin oxidoreductase	por		1.33705	0.124105
		nifJ		0.640961	0.0594936
	2-oxoacid ferredoxin oxidoreductase	korA		9.46966	0.878969
		korB		7.78763	0.722843
	formate C-acetyltransferase	pflB		1.18868	0.110333

## Sheet: CR8 (Sample 3)
Table S3.4 The normalized abundance of genes involved in nanaerobic digestion for Sample CR8
			Sample Name	CR8
			Data Type	Meta-genome
			Data Souce	ERR2027901
				Gene Abundance = Sum (Counts /Gene length)
House-Keeping Genes/Transcripts		recA		11.7391
		rpoA		12.7907
		rpoB		12.5726
		rpoC		12.0808
		avg		12.2958
		stdev		0.475282
		%		3.86541
				Gene Abundance = Sum (Counts /Gene length)	Normolized Gene Abundance ( = Functional Abundance /House-Keeping Abundance)	Sum of Oxidase Gene Abundance =Sum(Oxidase Subunit I)				locus_tag	ftype	length_bp	gene	EC_number	COG	product	locus_tag	length_bp	pe count	se count		individual gene abundance=(counts/gene length)	individual gene percentage=(gene abundance/sum of gene abundance)*100
Functional Genes/Transcripts	Cytochrome c oxidase	coxN	Subunit I	0	0	0.322911				ERR2027901.sra_contigs_05484	CDS	1584	cydA_1	1.10.3.-	COG1271	Cytochrome bd ubiquinol oxidase subunit 1	ERR2027901.sra_contigs_05484	1584	404	45		0.255051	6.42371
		ctaD	Subunit I	0	0					ERR2027901.sra_contigs_10184	CDS	1536	cydA_2	1.10.3.-	COG1271	Cytochrome bd ubiquinol oxidase subunit 1	ERR2027901.sra_contigs_10184	1536	486	41		0.316406	7.96902
		qoxB	Subunit I	0	0					ERR2027901.sra_contigs_11007	CDS	1560	cydA_3	1.10.3.-	COG1271	Cytochrome bd ubiquinol oxidase subunit 1	ERR2027901.sra_contigs_11007	1560	352	41		0.225641	5.683
		cyoB	Subunit I	0	0					ERR2027901.sra_contigs_14980	CDS	1629	cydA_4	7.1.1.7	COG1271	Cytochrome bd-I ubiquinol oxidase subunit 1	ERR2027901.sra_contigs_14980	1629	366	21		0.224678	5.65874
		cbaA	Subunit I	0	0					ERR2027901.sra_contigs_20056	CDS	1596	cydA_5	1.10.3.-	COG1271	Cytochrome bd ubiquinol oxidase subunit 1	ERR2027901.sra_contigs_20056	1596	232	21		0.145363	3.66113
		ccoN	Subunit I	0	0					ERR2027901.sra_contigs_32311	CDS	1584	appC_1	7.1.1.3	COG1271	Cytochrome bd-II ubiquinol oxidase subunit 1	ERR2027901.sra_contigs_32311	1584	471	61		0.297348	7.48903
		fixN	Subunit I	0	0					ERR2027901.sra_contigs_38236	CDS	1563	appC_2	7.1.1.3	COG1271	Cytochrome bd-II ubiquinol oxidase subunit 1	ERR2027901.sra_contigs_38236	1563	168	13		0.107486	2.70714
	Cytochrome bd oxidase	cydA	Subunit I	2.09657	0.170511					ERR2027901.sra_contigs_40265	CDS	1572	appC_3	7.1.1.3	COG1271	Cytochrome bd-II ubiquinol oxidase subunit 1	ERR2027901.sra_contigs_40265	1572	180	23		0.114504	2.8839
		cydB	Subunit II	2.66126	0.216436					ERR2027901.sra_contigs_41323	CDS	1374	cydA_6	1.10.3.-	COG1271	Cytochrome bd ubiquinol oxidase subunit 1	ERR2027901.sra_contigs_41323	1374	138	13		0.100437	2.5296
		appC	Subunit I	1.87388	0.1524					ERR2027901.sra_contigs_70881	CDS	1578	cydA_7	7.1.1.7	COG1271	Cytochrome bd-I ubiquinol oxidase subunit 1	ERR2027901.sra_contigs_70881	1578	101	9		0.0640051	1.61203
		appB	Subunit II	0.188976	0.0153692					ERR2027901.sra_contigs_74581	CDS	1563	appC_4	7.1.1.3	COG1271	Cytochrome bd-II ubiquinol oxidase subunit 1	ERR2027901.sra_contigs_74581	1563	303	16		0.193858	4.88251
		ythA	Subunit I	0	0					ERR2027901.sra_contigs_106336	CDS	1602	appC_5	7.1.1.3	COG1271	Cytochrome bd-II ubiquinol oxidase subunit 1	ERR2027901.sra_contigs_106336	1602	474	45		0.29588	7.45205
		ythB	Subunit II	0	0					ERR2027901.sra_contigs_116326	CDS	1587	cydA_8	1.10.3.-	COG1271	Cytochrome bd ubiquinol oxidase subunit 1	ERR2027901.sra_contigs_116326	1587	282	31		0.177694	4.4754
	Succinate dehydrogenase	sdhA		0.202148	0.0164404					ERR2027901.sra_contigs_116624	CDS	1539	cydA_9	7.1.1.7	COG1271	Cytochrome bd-I ubiquinol oxidase subunit 1	ERR2027901.sra_contigs_116624	1539	61	11		0.0396361	0.998277
		sdhB		0	0					ERR2027901.sra_contigs_133219	CDS	1644	cydA_10	7.1.1.7	COG1271	Cytochrome bd-I ubiquinol oxidase subunit 1	ERR2027901.sra_contigs_133219	1644	102	5		0.0620438	1.56264
	NADH-quinone oxidoreductase	nuoA		0	0					ERR2027901.sra_contigs_140562	CDS	1521	appC_6	7.1.1.3	COG1271	Cytochrome bd-II ubiquinol oxidase subunit 1	ERR2027901.sra_contigs_140562	1521	49	2		0.0322156	0.811385
		nuoB		0.004831	0.000392899					ERR2027901.sra_contigs_141410	CDS	1515	cydA_11	1.10.3.-	COG1271	Cytochrome bd ubiquinol oxidase subunit 1	ERR2027901.sra_contigs_141410	1515	38	4		0.0250825	0.631729
		nuoC		3.36019	0.273279					ERR2027901.sra_contigs_160924	CDS	1476	cydA_12	1.10.3.-	COG1271	Cytochrome bd ubiquinol oxidase subunit 1	ERR2027901.sra_contigs_160924	1476	443	48		0.300136	7.55923
		nuoD		0.016065	0.00130654					ERR2027901.sra_contigs_185056	CDS	924	appC_7	7.1.1.3	COG1271	Cytochrome bd-II ubiquinol oxidase subunit 1	ERR2027901.sra_contigs_185056	924	33	5		0.0357143	0.899502
		nuoE		0.026202	0.00213097					ERR2027901.sra_contigs_222818	CDS	1005	cydA_13	7.1.1.7	COG1271	Cytochrome bd-I ubiquinol oxidase subunit 1	ERR2027901.sra_contigs_222818	1005	71	14		0.0706468	1.77931
		nuoF		0.141482	0.0115065					ERR2027901.sra_contigs_264705	CDS	960	appC_8	7.1.1.3	COG1271	Cytochrome bd-II ubiquinol oxidase subunit 1	ERR2027901.sra_contigs_264705	960	765	107		0.796875	20.0701
		nuoG		0	0					ERR2027901.sra_contigs_273523	CDS	1380	cydA_14	7.1.1.7	COG1271	Cytochrome bd-I ubiquinol oxidase subunit 1	ERR2027901.sra_contigs_273523	1380	103	9		0.0746377	1.87983
		nuoH		3.24248	0.263706					ERR2027901.sra_contigs_289498	CDS	1257	cydA_15	1.10.3.-	COG1271	Cytochrome bd ubiquinol oxidase subunit 1	ERR2027901.sra_contigs_289498	1257	19	1		0.0151154	0.380696
		nuoI		2.20887	0.179644																Gene Abundance	3.97045	100
		nuoJ		0.263566	0.0214355																Normolized Gene Abundance	0.322911
		nuoK		2.99993	0.24398
		nuoL		3.55963	0.2895
		nuoM		0	0
		nuoN		0.15434	0.0125523
	ATP synthase	atpA		11.8281	0.961962
		atpB		9.77391	0.794898
		atpC		7.71567	0.627505
		atpD		11.8407	0.962984
		atpE		7.25721	0.590219
		atpF		9.71757	0.790317
		atpG		9.97751	0.811457
		atpH		9.53514	0.77548
	Citrate synthase	gltA		4.31682	0.351081
		citZ		1.01968	0.0829291
	Aconitate hydratase	acn		0.50099	0.0407448
		acnA		1.13708	0.0924771
	Isocitrate dehydrogenase	icd		6.16719	0.501569
	2-oxoglutarate ferredoxin oxidoreductase	korA		10.1254	0.823485
		korB		7.88231	0.641058
	succinyl-CoA synthetase	sucC		4.05663	0.32992
		sucD		3.74403	0.304497
	succinyl-CoA:acetate CoA-transferase	cat1		1.58871	0.129208
	Succinate dehydrogenase	sdhA		0.202148	0.0164404
		sdhB		0	0
	Fumarate hydratase	fumA		3.81124	0.309963
		fumC		2.00732	0.163253
	Malate dehydrogenase	mdh		7.43911	0.605012
	PDC Complex (PDC)	pdhA		0	0
		pdhB		0.032717	0.00266083
		pdhC		0.525743	0.042758
		pdhD		2.71601	0.220889
	pyruvate dehydrogenase (quinone)	poxB			0
	pyruvate ferredoxin oxidoreductase	porA		1.07687	0.0875804
		porB		0.746797	0.060736
		porC		1.06144	0.0863256
		porD		0.695824	0.0565904
	pyruvate-ferredoxin/flavodoxin oxidoreductase	por		3.04173	0.24738
		nifJ		0.068123	0.00554035
	2-oxoacid ferredoxin oxidoreductase	korA		10.1254	0.823485
		korB		7.88231	0.641058
	formate C-acetyltransferase	pflB		5.34172	0.434434

## Sheet: CR1 (Sample 4)
Table S3.5 The normalized abundance of genes and transcripts involved in nanaerobic digestion for Sample CR1
			Sample Name	CR1			CR1
			Data Type	Meta-genome			Meta-transcriptome
			Data Souce	SRR8397897			SRR8416099
				beef cattle 612			beef cattle 612
				Gene Abundance = Sum (Counts /Gene length)			Transcript Abundance = Sum (Counts /Gene length)
House-Keeping Genes/Transcripts		recA		9.74322			2.22595
		rpoA		9.29			5.06083
		rpoB		8.46162			3.3432
		rpoC		9.5447			4.15075
		avg		9.25988			3.69518
		stdev		0.563577			1.20486
		%		6.08622			32.6062
				Gene Abundance = Sum (Counts /Gene length)	Normolized Gene Abundance ( = Functional Abundance /House-Keeping Abundance)	Sum of Normolized Gene Abundance =Sum(Oxidase Subunit I)	Transcript Abundance = Sum (Counts /Transcript length)	Normolized Transcript Abundance ( = Functional Abundance /House-Keeping Abundance)			ratio		locus_tag	ftype	length_bp	gene	EC_number	COG	product	locus_tag	length_bp	pe count	se count		individual gene abundance=(counts/gene length)	individual gene percentage=(gene abundance/sum of gene abundance)*100
Functional Genes/Transcripts	Cytochrome c oxidase	coxN	Subunit I	0	0	0.229617	0	0			0		SRR8397897.sra_contigs_00733	CDS	1659	cydA_1	7.1.1.7	COG1271	Cytochrome bd-I ubiquinol oxidase subunit 1	SRR8397897.sra_contigs_00733	1659	764	88		0.460518	21.9343
		ctaD	Subunit I	0	0		0	0			0		SRR8397897.sra_contigs_02074	CDS	1572	cydA_2	1.10.3.-	COG1271	Cytochrome bd ubiquinol oxidase subunit 1	SRR8397897.sra_contigs_02074	1572	860	103		0.547074	26.0569
		qoxB	Subunit I	0	0		0	0			0		SRR8397897.sra_contigs_07946	CDS	1650	cydA_3	7.1.1.7	COG1271	Cytochrome bd-I ubiquinol oxidase subunit 1	SRR8397897.sra_contigs_07946	1650	332	53		0.201212	9.58366
		cyoB	Subunit I	0	0		0	0			0		SRR8397897.sra_contigs_30455	CDS	1566	cydA_4	1.10.3.-	COG1271	Cytochrome bd ubiquinol oxidase subunit 1	SRR8397897.sra_contigs_30455	1566	123	19		0.0785441	3.74102
		cbaA	Subunit I	0	0		0	0			0		SRR8397897.sra_contigs_31410	CDS	1563	cydA_5	1.10.3.-	COG1271	Cytochrome bd ubiquinol oxidase subunit 1	SRR8397897.sra_contigs_31410	1563	345	37		0.220729	10.5133
		ccoN	Subunit I	0	0		0	0			0		SRR8397897.sra_contigs_43152	CDS	1581	cydA_6	7.1.1.7	COG1271	Cytochrome bd-I ubiquinol oxidase subunit 1	SRR8397897.sra_contigs_43152	1581	183	11		0.11575	5.51311
		fixN	Subunit I	0.0266937	0.00288272						0		SRR8397897.sra_contigs_43546	CDS	1641	cydA_7	7.1.1.7	COG1271	Cytochrome bd-I ubiquinol oxidase subunit 1	SRR8397897.sra_contigs_43546	1641	162	24		0.0987203	4.70201
	Cytochrome bd oxidase	cydA	Subunit I	2.01276	0.217363		0.783133	0.211933		Transcripts /Genes	0.97502		SRR8397897.sra_contigs_80471	CDS	744	cydA_8	1.10.3.-	COG1271	Cytochrome bd ubiquinol oxidase subunit 1	SRR8397897.sra_contigs_80471	744	50	16		0.0672043	3.20091
		cydB	Subunit II	1.80872	0.195328		0.602577	0.163071			0.834856		SRR8397897.sra_contigs_103269	CDS	1644	cydA_9	7.1.1.7	COG1271	Cytochrome bd-I ubiquinol oxidase subunit 1	SRR8397897.sra_contigs_103269	1644	103	31		0.0626521	2.98409
		appC	Subunit I	0.086775	0.00937107		0.024096	0.00652092			0.695857		SRR8397897.sra_contigs_147863	CDS	996	appC_1	7.1.1.3	COG1271	Cytochrome bd-II ubiquinol oxidase subunit 1	SRR8397897.sra_contigs_147863	996	54	20		0.0542169	2.58233
		appB	Subunit II	0	0		0	0			0		SRR8397897.sra_contigs_168308	CDS	1002	cydA_10	1.10.3.-	COG1271	Cytochrome bd ubiquinol oxidase subunit 1	SRR8397897.sra_contigs_168308	1002	42	8		0.0419162	1.99645
		ythA	Subunit I	0	0		0	0			0		SRR8397897.sra_contigs_204086	CDS	645	appC_2	7.1.1.3	COG1271	Cytochrome bd-II ubiquinol oxidase subunit 1	SRR8397897.sra_contigs_204086	645	21	7		0.0325581	1.55073
		ythB	Subunit II	0	0		0	0			0		SRR8397897.sra_contigs_209279	CDS	399	cydA_11	7.1.1.7	COG1271	Cytochrome bd-I ubiquinol oxidase subunit 1	SRR8397897.sra_contigs_209279	399	8	6		0.0200501	0.95498
	Succinate dehydrogenase	sdhA		1.37751	0.148761		0.046527	0.0125913			0.0846408		SRR8397897.sra_contigs_214358	CDS	453	cydA_12	1.10.3.-	COG1271	Cytochrome bd ubiquinol oxidase subunit 1	SRR8397897.sra_contigs_214358	453	30	15		0.0662252	3.15428
		sdhB		0	0		0	0			0		SRR8397897.sra_contigs_257090	CDS	342	cydA_13	7.1.1.7	COG1271	Cytochrome bd-I ubiquinol oxidase subunit 1	SRR8397897.sra_contigs_257090	342	11	8		0.0321637	1.53195
	NADH-quinone oxidoreductase	nuoA		0	0		0	0			0													Gene Abundance	2.09953
		nuoB		0.028691	0.00309842		0	0			0													Normolized Gene Abundance	0.226734
		nuoC		1.55862	0.16832		0.730646	0.197729			1.17472
		nuoD		0	0		0	0			0
		nuoE		0.39266	0.0424044		0.013132	0.00355382			0.0838077
		nuoF		0	0		0	0			0
		nuoG		0	0		0	0			0
		nuoH		1.44127	0.155647		0.234082	0.0633479			0.406997
		nuoI		0.50728	0.0547825		0.29526	0.079904			1.45857
		nuoJ		0.105973	0.0114443		0.026975	0.00730004			0.637875
		nuoK		1.49523	0.161474		0.314083	0.084998			0.526389
		nuoL		1.90379	0.205595		0.510467	0.138144			0.671923
		nuoM		0	0		0	0			0
		nuoN		0	0		0	0			0
	ATP synthase	atpA		7.6634	0.827592		5.32834	1.44197			1.74237
		atpB		5.2169	0.563387		1.32529	0.358654			0.636604
		atpC		6.75101	0.72906		1.88502	0.510129			0.699708
		atpD		6.72879	0.726661		4.26041	1.15296			1.58666
		atpE		5.67467	0.612823		1.75506	0.47496			0.775036
		atpF		6.36184	0.687032		3.25259	0.880225			1.2812
		atpG		5.50201	0.594177		4.48753	1.21443			2.04388
		atpH		4.78488	0.516732		3.59283	0.972302			1.88164
	Citrate synthase	gltA		1.21004	0.130675		0.206559	0.0558995			0.427775
		citZ		0.860933	0.0929745		0.072371	0.0195852			0.210652
	Aconitate hydratase	acn		0.112375	0.0121357		0.004489	0.00121482			0.100104
		acnA		0.132206	0.0142773		0	0			0
	Isocitrate dehydrogenase	icd		3.19556	0.345097		1.26508	0.34236			0.992067
	2-oxoglutarate ferredoxin oxidoreductase	korA		7.52833	0.813005		3.96965	1.07428			1.32136
		korB		4.81455	0.519936		4.01615	1.08686			2.09038
	succinyl-CoA synthetase	sucC		1.00112	0.108114		0.19577	0.0529798			0.490036
		sucD		2.10854	0.227706		0.54413	0.147254			0.646683
	succinyl-CoA:acetate CoA-transferase	cat1		0.39502	0.0426593		1.24874	0.337937			7.92178
	Succinate dehydrogenase	sdhA		1.37751	0.148761		0.046527	0.0125913			0.0846408
		sdhB		0	0		0	0			0
	Fumarate hydratase	fumA		3.05068	0.329451		1.17117	0.316945			0
		fumC		1.92658	0.208057		0.216202	0.0585091			0.281217
	Malate dehydrogenase	mdh		3.30278	0.356676		4.84519	1.31122			3.67622
	PDC Complex (PDC)	pdhA		0	0		0	0			0
		pdhB		0.04014	0.00433483		0.001745	0.000472236			0.10894
		pdhC		0.31465	0.0339799		0.124442	0.0336768			0.99108
		pdhD		3.75791	0.405827		1.12656	0.304872			0.751236
	pyruvate dehydrogenase (quinone)	poxB		0	0		0	0			0
	pyruvate ferredoxin oxidoreductase	porA		1.97636	0.213432		0.17288	0.0467852			0.219204
		porB		0.68282	0.0737396		0.087397	0.0236516			0.320745
		porC		1.3495	0.145736		0.537979	0.145589			0.998995
		porD		1.54208	0.166534		0.094596	0.0255998			0.153721
	pyruvate-ferredoxin/flavodoxin oxidoreductase	por		0.11869	0.0128177		0.055254	0.014953			1.16659
		nifJ		0.06465	0.00698173		0.051747	0.0140039			2.00579
	2-oxoacid ferredoxin oxidoreductase	korA		7.52833	0.813005		3.96965	1.07428			1.32136
		korB		4.81455	0.519936		4.01615	1.08686			2.09038
	formate C-acetyltransferase	pflB		1.52899	0.16512		0.340106	0.0920404			0.557417

## Sheet: CR2 (Sample 5)
Table S3.6 The normalized abundance of genes and transcripts involved in nanaerobic digestion for Sample CR2
			Sample Name	CR2			CR2
			Data Type	Meta-genome			Meta-transcriptome
			Data Souce	SRR8397922			SRR8416085
				beef cattle 709			beef cattle 709
				Gene Abundance = Sum (Counts /Gene length)			Transcript Abundance = Sum (Counts /Gene length)
House-Keeping Genes/Transcripts		recA		10.5218			0.999237
		rpoA		12.2203			4.49726
		rpoB		9.6023			2.33529
		rpoC		10.6351			2.77662
		avg		10.7449			2.6521
		stdev		1.08693			1.44366
		%		10.1158			54.4344
				Gene Abundance = Sum (Counts /Gene length)	Normolized Gene Abundance ( = Functional Abundance /House-Keeping Abundance)	Sum of Normolized Gene Abundance =Sum(Oxidase Subunit I)	Transcript Abundance = Sum (Counts /Transcript length)	Normolized Transcript Abundance ( = Functional Abundance /House-Keeping Abundance)			ratio		locus_tag	ftype	length_bp	gene	EC_number	COG	product	locus_tag	length_bp	pe count	se count		individual gene abundance=(counts/gene length)	individual gene percentage=(gene abundance/sum of gene abundance)*100
Functional Genes/Transcripts	Cytochrome c oxidase	coxN	Subunit I	0	0	0.172107	0	0			0		SRR8397922.sra_contigs_06265	CDS	1629	cydA_1	7.1.1.7	COG1271	Cytochrome bd-I ubiquinol oxidase subunit 1	SRR8397922.sra_contigs_06265	1629	2603	350		1.59791	86.0152
		ctaD	Subunit I	0	0		0	0			0		SRR8397922.sra_contigs_44259	CDS	1611	cydA_2	7.1.1.7	COG1271	Cytochrome bd-I ubiquinol oxidase subunit 1	SRR8397922.sra_contigs_44259	1611	121	28		0.0751086	4.04308
		qoxB	Subunit I	0	0		0	0			0		SRR8397922.sra_contigs_44259	CDS	1611	cydA_2	7.1.1.7	COG1271	Cytochrome bd-I ubiquinol oxidase subunit 1	SRR8397922.sra_contigs_44259	1611	121	28		0.0751086	4.04308
		cyoB	Subunit I	0	0		0	0			0		SRR8397922.sra_contigs_106374	CDS	1566	cydA_4	7.1.1.7	COG1271	Cytochrome bd-I ubiquinol oxidase subunit 1	SRR8397922.sra_contigs_106374	1566	110	18		0.0702427	3.78114
		cbaA	Subunit I	0	0		0	0			0		SRR8397922.sra_contigs_123004	CDS	1449	cydA_5	1.10.3.-	COG1271	Cytochrome bd ubiquinol oxidase subunit 1	SRR8397922.sra_contigs_123004	1449	57	5		0.0393375	2.11752
		ccoN	Subunit I	0	0		0	0			0													Gene Abundance	1.85771
		fixN	Subunit I	0	0		0	0			0													Normolized Gene Abundance	0.172892
	Cytochrome bd oxidase	cydA	Subunit I	1.84927	0.172107		0.404447	0.152501		Transcripts /Genes	0.886081
		cydB	Subunit II	1.69525	0.157773		0.197761	0.0745676			0.472627
		appC	Subunit I	0	0		0	0			0
		appB	Subunit II	0	0		0	0			0
		ythA	Subunit I	0	0		0	0			0
		ythB	Subunit II	0	0		0	0			0
	Succinate dehydrogenase	sdhA		1.83481	0.170761		0.020347	0.00767203			0.0449283
		sdhB		0	0		0	0			0
	NADH-quinone oxidoreductase	nuoA		0	0		0	0			0
		nuoB		0	0		0	0			0
		nuoC		1.5388	0.143212		0.363367	0.137011			0.956699
		nuoD		0.016064	0.00149504		0	0			0
		nuoE		0.137131	0.0127624		0	0			0
		nuoF		0	0		0	0			0
		nuoG		0	0		0	0			0
		nuoH		1.629	0.151607		0.263545	0.0993721			0.655457
		nuoI		1.73028	0.161033		0.283883	0.107041			0.664712
		nuoJ		0	0		0.227332	0.0857177			0
		nuoK		1.65662	0.154178		0	0			0
		nuoL		2.01627	0.187649		0.302207	0.11395			0.60725
		nuoM		0	0		0	0			0
		nuoN		0	0		0	0			0
	ATP synthase	atpA		7.6634	0.713214		5.32834	2.0091			2.81697
		atpB		5.2169	0.485524		1.32529	0.499715			1.02923
		atpC		6.75101	0.6283		1.88502	0.710765			1.13125
		atpD		6.72879	0.626232		4.26041	1.60643			2.56523
		atpE		5.67467	0.528128		1.75506	0.661763			1.25304
		atpF		6.36184	0.59208		3.25259	1.22642			2.07137
		atpG		5.50201	0.512058		4.48753	1.69207			3.30444
		atpH		4.78488	0.445317		3.59283	1.35471			3.04213
	Citrate synthase	gltA		1.56328	0.145491		0.427949	0.161362			1.10909
		citZ		0.486153	0.0452451		0.026999	0.0101802			0.225002
	Aconitate hydratase	acn		0.127033	0.0118226		0.007538	0.00284227			0.240409
		acnA		0.071141	0.00662092		0.175824	0.0662961			10.0131
	Isocitrate dehydrogenase	icd		3.65577	0.340233		0.746207	0.281364			0.826975
	2-oxoglutarate ferredoxin oxidoreductase	korA		9.29207	0.86479		1.15393	0.435098			0.503126
		korB		4.66877	0.434511		1.02812	0.387664			0.892184
	succinyl-CoA synthetase	sucC		2.12035	0.197336		0.083676	0.0315508			0.159884
		sucD		2.07149	0.192789		0.17646	0.0665359			0.345123
	succinyl-CoA:acetate CoA-transferase	cat1		0.785927	0.0731443		0.582167	0.219512			3.00108
	Succinate dehydrogenase	sdhA		1.83481	0.170761		0.020347	0.00767203			0.0449283
		sdhB		0	0		0	0			0
	Fumarate hydratase	fumA		3.46525	0.322502		0.462431	0.174364			0
		fumC		1.67499	0.155887		0.541615	0.204221			1.31005
	Malate dehydrogenase	mdh		3.30387	0.307483		1.89962	0.716268			2.32946
	PDC Complex (PDC)	pdhA		0	0		0	0			0
		pdhB		0.043103	0.00401149		0	0			0
		pdhC		0.448421	0.0417334		0.087515	0.0329984			0.790693
		pdhD		3.47599	0.323502		0.208428	0.0785897			0.242934
	pyruvate dehydrogenase (quinone)	poxB		0	0		0	0			0
	pyruvate ferredoxin oxidoreductase	porA		3.06467	0.285221		0.496805	0.187325			0.656771
		porB		1.12391	0.1046		0.030401	0.011463			0.109589
		porC		1.7578	0.163594		0.117308	0.0442321			0.270377
		porD		1.98596	0.184828		0.038422	0.0144874			0.0783829
	pyruvate-ferredoxin/flavodoxin oxidoreductase	por		3.22435	0.300082		0.095238	0.0359104			0.119668
		nifJ		0.091023	0.00847129		2.09781	0.790999			93.3741
	2-oxoacid ferredoxin oxidoreductase	korA		9.29207	0.86479		1.15393	0.435098			0.503126
		korB		4.66877	0.434511		1.02812	0.387664			0.892184
	formate C-acetyltransferase	pflB		2.31524	0.215474		3.49522	1.31791			6.11632

## Sheet: CR3 (Sample 6)
Table S3.7 The normalized abundance of genes and transcripts involved in nanaerobic digestion for Sample CR3
			Sample Name	CR3			CR3
			Data Type	Meta-genome			Meta-transcriptome
			Data Souce	SRR8397914			SRR8416094
				beef cattle 404			beef cattle 404
				Gene Abundance = Sum (Counts /Gene length)			Transcript Abundance = Sum (Counts /Gene length)
House-Keeping Genes/Transcripts		recA		14.9464			1.40598
		rpoA		16.0959			5.58644
		rpoB		13.2284			3.00275
		rpoC		14.4217			4.80774
		avg		14.6731			3.70073
		stdev		1.19013			1.87389
		%		8.11097			50.6357
				Gene Abundance = Sum (Counts /Gene length)	Normolized Gene Abundance ( = Functional Abundance /House-Keeping Abundance)	Sum of Normolized Gene Abundance =Sum(Oxidase Subunit I)	Transcript Abundance = Sum (Counts /Transcript length)	Normolized Transcript Abundance ( = Functional Abundance /House-Keeping Abundance)			ratio		locus_tag	ftype	length_bp	gene	EC_number	COG	product	locus_tag	length_bp	pe count	se count		individual gene abundance=(counts/gene length)	individual gene percentage=(gene abundance/sum of gene abundance)*100
Functional Genes/Transcripts	Cytochrome c oxidase	coxN	Subunit I	0	0	0.177623	0	0			0		SRR8397914.sra_contigs_02282	CDS	1578	cydA_1	7.1.1.7	COG1271	Cytochrome bd-I ubiquinol oxidase subunit 1	SRR8397914.sra_contigs_02282	1578	1501	153		0.951204	36.4967
		ctaD	Subunit I	0	0		0	0			0		SRR8397914.sra_contigs_04627	CDS	1566	cydA_2	1.10.3.-	COG1271	Cytochrome bd ubiquinol oxidase subunit 1	SRR8397914.sra_contigs_04627	1566	812	99		0.518519	19.895
		qoxB	Subunit I	0	0		0	0			0		SRR8397914.sra_contigs_05461	CDS	1578	cydA_3	7.1.1.7	COG1271	Cytochrome bd-I ubiquinol oxidase subunit 1	SRR8397914.sra_contigs_05461	1578	536	57		0.33967	13.0328
		cyoB	Subunit I	0	0		0	0			0		SRR8397914.sra_contigs_27949	CDS	1524	cydA_4	1.10.3.-	COG1271	Cytochrome bd ubiquinol oxidase subunit 1	SRR8397914.sra_contigs_27949	1524	326	26		0.213911	8.20752
		cbaA	Subunit I	0	0		0	0			0		SRR8397914.sra_contigs_39743	CDS	1629	cydA_5	7.1.1.7	COG1271	Cytochrome bd-I ubiquinol oxidase subunit 1	SRR8397914.sra_contigs_39743	1629	424	46		0.260282	9.98675
		ccoN	Subunit I	0	0		0	0			0		SRR8397914.sra_contigs_79500	CDS	1650	cydA_6	7.1.1.7	COG1271	Cytochrome bd-I ubiquinol oxidase subunit 1	SRR8397914.sra_contigs_79500	1650	85	8		0.0515152	1.97658
		fixN	Subunit I	0	0		0	0			0		SRR8397914.sra_contigs_98574	CDS	1641	cydA_7	7.1.1.7	COG1271	Cytochrome bd-I ubiquinol oxidase subunit 1	SRR8397914.sra_contigs_98574	1641	83	8		0.0505789	1.94066
	Cytochrome bd oxidase	cydA	Subunit I	2.50333	0.170607		0.428598	0.115814		Transcripts /Genes	0.678838		SRR8397914.sra_contigs_121365	CDS	1383	appC_1	7.1.1.3	COG1271	Cytochrome bd-II ubiquinol oxidase subunit 1	SRR8397914.sra_contigs_121365	1383	46	5		0.033261	1.27619
		cydB	Subunit II	2.44992	0.166966		0.626844	0.169384			1.01448		SRR8397914.sra_contigs_135616	CDS	1572	cydA_8	1.10.3.-	COG1271	Cytochrome bd ubiquinol oxidase subunit 1	SRR8397914.sra_contigs_135616	1572	61	6		0.0388041	1.48887
		appC	Subunit I	0.102944	0.00701583		0.013962	0.00377277			0.537751		SRR8397914.sra_contigs_173920	CDS	1014	cydA_9	1.10.3.-	COG1271	Cytochrome bd ubiquinol oxidase subunit 1	SRR8397914.sra_contigs_173920	1014	55	12		0.0542406	2.08115
		appB	Subunit II	0	0		0	0			0		SRR8397914.sra_contigs_281726	CDS	246	appC_2	7.1.1.3	COG1271	Cytochrome bd-II ubiquinol oxidase subunit 1	SRR8397914.sra_contigs_281726	246	3	3		0.0121951	0.467913
		ythA	Subunit I	0	0		0	0			0		SRR8397914.sra_contigs_287705	CDS	894	cydA_10	7.1.1.7	COG1271	Cytochrome bd-I ubiquinol oxidase subunit 1	SRR8397914.sra_contigs_287705	894	22	4		0.0246085	0.944201
		ythB	Subunit II	0	0		0	0			0		SRR8397914.sra_contigs_370476	CDS	336	appC_3	7.1.1.3	COG1271	Cytochrome bd-II ubiquinol oxidase subunit 1	SRR8397914.sra_contigs_370476	336	9	7		0.0267857	1.02774
	Succinate dehydrogenase	sdhA		1.62113	0.110483		0.011749	0.00317478			0.0287355		SRR8397914.sra_contigs_399946	CDS	228	appC_4	7.1.1.3	COG1271	Cytochrome bd-II ubiquinol oxidase subunit 1	SRR8397914.sra_contigs_399946	228	7	7		0.0307018	1.17799
		sdhB		0.020952	0.00142792		0	0			0													Gene Abundance	2.60628	100
	NADH-quinone oxidoreductase	nuoA		0	0		0	0			0													Normolized Gene Abundance	0.177623
		nuoB		0	0		0	0			0
		nuoC		2.15816	0.147083		0.32862	0.0887987			0.603732
		nuoD		0	0		0	0			0
		nuoE		0.16512	0.0112532		0	0			0
		nuoF		0.062951	0.00429023		0	0			0
		nuoG		0	0		0	0			0
		nuoH		1.90183	0.129614		0.347678	0.0939485			0.724836
		nuoI		0.584588	0.0398408		0.171803	0.0464241			1.16524
		nuoJ		0.22093	0.0150568		0.104651	0.0282785			1.87812
		nuoK		2.01315	0.1372		0.205807	0.0556126			0.405339
		nuoL		2.92859	0.199589		0.400188	0.108138			0.541801
		nuoM		0	0		0	0			0
		nuoN		0.135621	0.00924283		0.004902	0.0013246			0
	ATP synthase	atpA		10.8595	0.740096		3.35597	0.906841			1.2253
		atpB		7.84279	0.534501		1.37299	0.371004			0.694114
		atpC		9.52947	0.649452		1.24947	0.337627			0.519865
		atpD		9.51624	0.64855		2.78632	0.752911			1.16091
		atpE		9.62002	0.655622		1.96087	0.52986			0.808178
		atpF		9.5506	0.650892		2.40242	0.649176			0.997364
		atpG		7.59902	0.517888		3.11711	0.842296			1.62641
		atpH		7.07108	0.481907		1.76768	0.477658			0.991182
	Citrate synthase	gltA		2.61274	0.178063		0.149951	0.0405193			0.227555
		citZ		1.65378	0.112708		0.074567	0.0201493			0.178774
	Aconitate hydratase	acn		0.339935	0.0231672		0.005343	0.00144377			0.0623195
		acnA		0	0		0	0			0
	Isocitrate dehydrogenase	icd		6.56192	0.447208		0.806844	0.218023			0.487521
	2-oxoglutarate ferredoxin oxidoreductase	korA		11.2127	0.764167		1.78246	0.481651			0.630295
		korB		6.85089	0.466901		1.69523	0.458081			0.981108
	succinyl-CoA synthetase	sucC		2.43369	0.165861		0.129201	0.0349123			0.210492
		sucD		2.56046	0.1745		0.185263	0.0500612			0.286883
	succinyl-CoA:acetate CoA-transferase	cat1		0.730641	0.0497946		0.806763	0.218001			4.37801
	Succinate dehydrogenase	sdhA		1.62113	0.110483		0.011749	0.00317478			0.0287355
		sdhB		0.020952	0.00142792		0	0			0
	Fumarate hydratase	fumA		3.36266	0.229172		0.612456	0.165496			0
		fumC		4.31368	0.293985		0.279758	0.0755954			0.25714
	Malate dehydrogenase	mdh		4.18099	0.284942		1.5832	0.427809			1.50139
	PDC Complex (PDC)	pdhA		0	0		0	0			0
		pdhB		0	0		0	0			0
		pdhC		0.983176	0.0670053		0.088732	0.0239769			0.357836
		pdhD		5.10988	0.348248		0.248486	0.0671451			0.192809
	pyruvate dehydrogenase (quinone)	poxB			0			0			0
	pyruvate ferredoxin oxidoreductase	porA		4.03508	0.274998		0.201669	0.0544944			0.198163
		porB		2.16273	0.147394		0.05175	0.0139837			0.0948732
		porC		3.4075	0.232227		0.437028	0.118092			0.50852
		porD		2.74695	0.18721		0.041846	0.0113075			0.0604001
	pyruvate-ferredoxin/flavodoxin oxidoreductase	por		0.516149	0.0351765		0.267806	0.0723657			2.05722
		nifJ		0.32513	0.0221582		0.043165	0.0116639			0.526392
	2-oxoacid ferredoxin oxidoreductase	korA		11.2127	0.764167		1.78246	0.481651			0.630295
		korB		6.85089	0.466901		1.69523	0.458081			0.981108
	formate C-acetyltransferase	pflB		3.22193	0.219581		0.616188	0.166504			0.758284

## Sheet: CR4 (Sample 7)
Table S3.8 The normalized abundance of genes and transcripts involved in nanaerobic digestion for Sample CR4
			Sample Name	CR4			CR4
			Data Type	Meta-genome			Meta-transcriptome
			Data Souce	SRR8397919			SRR8416089
				beef cattle 401			beef cattle 401
				Gene Abundance = Sum (Counts /Gene length)			Transcript Abundance = Sum (Counts /Gene length)
House-Keeping Genes/Transcripts		recA		12.386			1.72743
		rpoA		14.2212			4.25307
		rpoB		10.9238			1.97243
		rpoC		12.6018			2.88637
		avg		12.5332			2.70982
		stdev		1.34977			1.14334
		%		10.7696			42.1923
				Gene Abundance = Sum (Counts /Gene length)	Normolized Gene Abundance ( = Functional Abundance /House-Keeping Abundance)	Sum of Normolized Gene Abundance =Sum(Oxidase Subunit I)	Transcript Abundance = Sum (Counts /Transcript length)	Normolized Transcript Abundance ( = Functional Abundance /House-Keeping Abundance)			ratio		locus_tag	ftype	length_bp	gene	EC_number	COG	product	locus_tag	length_bp	pe count	se count		individual gene abundance=(counts/gene length)	individual gene percentage=(gene abundance/sum of gene abundance)*100
Functional Genes/Transcripts	Cytochrome c oxidase	coxN	Subunit I	0	0	0.175639	0	0			0		SRR8397919.sra_contigs_01842	CDS	1578	cydA_1	7.1.1.7	COG1271	Cytochrome bd-I ubiquinol oxidase subunit 1	SRR8397919.sra_contigs_01842	1578	1745	212		1.10583	50.2348
		ctaD	Subunit I	0	0		0	0			0		SRR8397919.sra_contigs_06601	CDS	1572	cydA_2	1.10.3.-	COG1271	Cytochrome bd ubiquinol oxidase subunit 1	SRR8397919.sra_contigs_06601	1572	351	53		0.223282	10.1431
		qoxB	Subunit I	0	0		0	0			0		SRR8397919.sra_contigs_06758	CDS	1629	cydA_3	7.1.1.7	COG1271	Cytochrome bd-I ubiquinol oxidase subunit 1	SRR8397919.sra_contigs_06758	1629	292	37		0.179251	8.14288
		cyoB	Subunit I	0	0		0	0			0		SRR8397919.sra_contigs_14711	CDS	1650	cydA_4	7.1.1.7	COG1271	Cytochrome bd-I ubiquinol oxidase subunit 1	SRR8397919.sra_contigs_14711	1650	149	20		0.090303	4.10222
		cbaA	Subunit I	0	0		0	0			0		SRR8397919.sra_contigs_34870	CDS	1566	cydA_5	1.10.3.-	COG1271	Cytochrome bd ubiquinol oxidase subunit 1	SRR8397919.sra_contigs_34870	1566	477	64		0.304598	13.837
		ccoN	Subunit I	0	0		0	0			0		SRR8397919.sra_contigs_78572	CDS	1518	cydA_6	1.10.3.-	COG1271	Cytochrome bd ubiquinol oxidase subunit 1	SRR8397919.sra_contigs_78572	1518	78	9		0.0513834	2.33421
		fixN	Subunit I	0	0		0	0			0		SRR8397919.sra_contigs_147777	CDS	1527	appC_1	7.1.1.3	COG1271	Cytochrome bd-II ubiquinol oxidase subunit 1	SRR8397919.sra_contigs_147777	1527	97	19		0.0635232	2.88569
	Cytochrome bd oxidase	cydA	Subunit I	2.08321	0.166215		0.233357	0.0861152		Transcripts /Genes	0.518095		SRR8397919.sra_contigs_159099	CDS	1368	appC_2	7.1.1.3	COG1271	Cytochrome bd-II ubiquinol oxidase subunit 1	SRR8397919.sra_contigs_159099	1368	58	7		0.0423977	1.92601
		cydB	Subunit II	2.03623	0.162467		0.232011	0.0856185			0.526989		SRR8397919.sra_contigs_163232	CDS	1578	cydA_7	7.1.1.7	COG1271	Cytochrome bd-I ubiquinol oxidase subunit 2	SRR8397919.sra_contigs_163232	1578	146	27		0.0925222	4.20303
		appC	Subunit I	0.118116	0.00942426		0.018913	0.00697942			0.74058		SRR8397919.sra_contigs_240383	CDS	444	cydA_8	1.10.3.-	COG1271	Cytochrome bd ubiquinol oxidase subunit 2	SRR8397919.sra_contigs_240383	444	16	7		0.036036	1.63702
		appB	Subunit II	0.053259	0.00424944		0.007048	0.00260091			0		SRR8397919.sra_contigs_331223	CDS	246	appC_3	7.1.1.3	COG1271	Cytochrome bd-II ubiquinol oxidase subunit 2	SRR8397919.sra_contigs_331223	246	3	3		0.0121951	0.553991
		ythA	Subunit I	0	0		0	0			0													Gene Abundance	2.20132	100
		ythB	Subunit II	0	0		0	0			0													Normolized Gene Abundance	0.175639
	Succinate dehydrogenase	sdhA		1.78988	0.142812		0.010772	0.00397517			0.027835
		sdhB		0	0		0	0			0
	NADH-quinone oxidoreductase	nuoA		0	0		0	0			0
		nuoB		0	0		0	0			0
		nuoC		1.72598	0.137713		0.254477	0.0939091			0.681918
		nuoD		0	0		0	0			0
		nuoE		0.15475	0.0123472		0	0			0
		nuoF		0	0		0	0			0
		nuoG		0	0		0	0			0
		nuoH		1.5824	0.126257		0.166416	0.0614121			0.486407
		nuoI		1.16595	0.093029		0.13354	0.04928			0.529727
		nuoJ		0	0		0	0			0
		nuoK		1.40696	0.112259		0.116318	0.0429246			0.382371
		nuoL		1.89764	0.151409		0.24111	0.0889763			0.587653
		nuoM		0	0		0	0			0
		nuoN		0.131754	0.0105124		0.003012	0.00111151			0
	ATP synthase	atpA		9.79602	0.781607		3.46225	1.27766			1.63466
		atpB		6.63723	0.529573		1.56334	0.576917			1.0894
		atpC		8.768	0.699582		2.12451	0.784004			1.12067
		atpD		7.45216	0.594594		2.15057	0.793622			1.33473
		atpE		8.75135	0.698255		1.97229	0.727828			1.04235
		atpF		8.41897	0.671735		2.12312	0.783491			1.16637
		atpG		6.58105	0.52509		3.43239	1.26665			2.41225
		atpH		5.41205	0.431818		1.71343	0.632304			1.46428
	Citrate synthase	gltA		2.71393	0.216539		0.237389	0.0876031			0.40456
		citZ		0.62868	0.0501612		0.031637	0.0116749			0.232748
	Aconitate hydratase	acn		0.286789	0.0228824		0.006144	0.00226731			0.0990853
		acnA		0.109224	0.00871478		0.015716	0.00579964			0.665494
	Isocitrate dehydrogenase	icd		5.59288	0.446246		0	0			0
	2-oxoglutarate ferredoxin oxidoreductase	korA		9.34682	0.745766		1.38848	0.512387			0.687062
		korB		5.0577	0.403545		1.08845	0.401667			0.995348
	succinyl-CoA synthetase	sucC		0.741155	0.0591354		0.083404	0.0307784			0.520473
		sucD		2.13218	0.170123		0.143542	0.052971			0.311369
	succinyl-CoA:acetate CoA-transferase	cat1		0.416683	0.0332464		0.416683	0.153768			4.62509
	Succinate dehydrogenase	sdhA		1.78988	0.142812		0.010772	0.00397517			0.027835
		sdhB		0	0		0	0			0
	Fumarate hydratase	fumA		3.35327	0.267551		0	0			0
		fumC		0.137693	0.0109863		0.137693	0.0508125			4.62509
	Malate dehydrogenase	mdh		3.71955	0.296776		2.55118	0.941455			3.17228
	PDC Complex (PDC)	pdhA		0	0		0	0			0
		pdhB		0.02193	0.00174975		0	0			0
		pdhC		1.45192	0.115846		0.098446	0.0363293			0.313601
		pdhD		4.93264	0.393566		0.35388	0.130592			0.331816
	pyruvate dehydrogenase (quinone)	poxB		0	0			0			0
	pyruvate ferredoxin oxidoreductase	porA		3.88809	0.310223		0.266538	0.0983599			0.317061
		porB		1.8123	0.1446		0.041996	0.0154977			0.107176
		porC		3.37694	0.26944		0.359161	0.13254			0.491911
		porD		2.49957	0.199436		0.065827	0.024292			0.121803
	pyruvate-ferredoxin/flavodoxin oxidoreductase	por		0.170047	0.0135677		0.064359	0.0237503			1.75049
		nifJ		0.07416	0.00591709		0.07538	0.0278173			4.70118
	2-oxoacid ferredoxin oxidoreductase	korA		9.34682	0.745766		1.38848	0.512387			0.687062
		korB		5.0577	0.403545		1.08845	0.401667			0.995348
	formate C-acetyltransferase	pflB		2.25452	0.179884		0.526394	0.194254			1.07988

## Sheet: SR1 (Sample 8)
Table S3.9 The normalized abundance of genes and transcripts involved in nanaerobic digestion for Sample SR1
			Sample Name	SR1			SR1				CR1
			Data Type	Meta-genome			Meta-transcriptome
			Data Souce	SRR873609			SRR873464
				1174-2			1174-2
				Gene Abundance = Sum (Counts /Gene length)			Transcript Abundance = Sum (Counts /Gene length)
House-Keeping Genes/Transcripts		recA		115.892			7.9057
		rpoA		133.954			33.4344
		rpoB		139.324			12.7573
		rpoC		135.125			14.0972
		avg		131.074			17.0486
		stdev		10.3802			11.243
		%		7.91938			65.9465
				Gene Abundance = Sum (Counts /Gene length)	Normolized Gene Abundance ( = Functional Abundance /House-Keeping Abundance)	Sum of Normolized Gene Abundance =Sum(Oxidase Subunit I)	Transcript Abundance = Sum (Counts /Transcript length)	Normolized Transcript Abundance ( = Functional Abundance /House-Keeping Abundance)				ratio		locus_tag	ftype	length_bp	gene	EC_number	COG	product	locus_tag	length_bp	pe count	se count		individual gene abundance=(counts/gene length)	individual gene percentage=(gene abundance/sum of gene abundance)*100
Functional Genes/Transcripts	Cytochrome c oxidase	coxN	Subunit I	0	0	0.285471	0	0				0		SRR873609.sra_contigs_06982	CDS	984	appC_1	1.10.3.10	COG1271	Cytochrome bd-II ubiquinol oxidase subunit 1	SRR873609.sra_contigs_06982	984	56	6		0.0569106	0.152051
		ctaD	Subunit I	0.055219	0.000421282		0.396296	0.023245				0		SRR873609.sra_contigs_25239	CDS	1488	cydA_1	1.10.3.-	COG1271	Cytochrome bd ubiquinol oxidase subunit 1	SRR873609.sra_contigs_25239	1488	215	19		0.144489	0.38604
		qoxB	Subunit I	0	0		0	0				0		SRR873609.sra_contigs_33743	CDS	327	cydA_2	1.10.3.14	COG1271	Cytochrome bd-I ubiquinol oxidase subunit 1	SRR873609.sra_contigs_33743	327	3	1		0.00917431	0.0245115
		cyoB	Subunit I	0	0		0	0				0		SRR873609.sra_contigs_77002	CDS	1629	cydA_3	1.10.3.14	COG1271	Cytochrome bd-I ubiquinol oxidase subunit 1	SRR873609.sra_contigs_77002	1629	509	43		0.312462	0.83482
		cbaA	Subunit I	0	0		0	0				0		SRR873609.sra_contigs_84978	CDS	1581	appC_2	1.10.3.10	COG1271	Cytochrome bd-II ubiquinol oxidase subunit 1	SRR873609.sra_contigs_84978	1581	120	4		0.0759013	0.20279
		ccoN	Subunit I	0	0		0	0				0		SRR873609.sra_contigs_110943	CDS	432	cydA_4	1.10.3.-	COG1271	Cytochrome bd ubiquinol oxidase subunit 1	SRR873609.sra_contigs_110943	432	17	5		0.0393519	0.105138
		fixN	Subunit I	0	0		0	0				0		SRR873609.sra_contigs_132646	CDS	354	cydA_5	1.10.3.-	COG1271	Cytochrome bd ubiquinol oxidase subunit 1	SRR873609.sra_contigs_132646	354	13	3		0.0367232	0.0981152
	Cytochrome bd oxidase	cydA	Subunit I	32.7782	0.250075		2.49456	0.14632		Transcripts /Genes	0.0761042	0.585106		SRR873609.sra_contigs_191520	CDS	1494	cydA_6	1.10.3.14	COG1271	Cytochrome bd-I ubiquinol oxidase subunit 1	SRR873609.sra_contigs_191520	1494	1360	79		0.910308	2.43212
		cydB	Subunit II	29.161	0.222478		2.67157	0.156703			0.0916146	0.704353		SRR873609.sra_contigs_194155	CDS	825	appC_3	1.10.3.10	COG1271	Cytochrome bd-II ubiquinol oxidase subunit 1	SRR873609.sra_contigs_194155	825	41	3		0.049697	0.132778
		appC	Subunit I	4.55783	0.0347731		0.204671	0.0120051			0.0449053	0.345242		SRR873609.sra_contigs_232466	CDS	594	cydA_7	1.10.3.14	COG1271	Cytochrome bd-I ubiquinol oxidase subunit 1	SRR873609.sra_contigs_232466	594	20	0		0.03367	0.089958
		appB	Subunit II	0.692719	0.00528496		0.014238	0.00083514			0	0		SRR873609.sra_contigs_249716	CDS	1281	cydA_8	1.10.3.-	COG1271	Cytochrome bd ubiquinol oxidase subunit 1	SRR873609.sra_contigs_249716	1281	270	15		0.210773	0.563133
		ythA	Subunit I	0.026432	0.000201658		0.002937	0.000172272			0	0		SRR873609.sra_contigs_256187	CDS	555	cydA_9	1.10.3.14	COG1271	Cytochrome bd-I ubiquinol oxidase subunit 1	SRR873609.sra_contigs_256187	555	28	10		0.0504505	0.134791
		ythB	Subunit II	0	0		0	0			0	0		SRR873609.sra_contigs_313576	CDS	1635	cydA_10	1.10.3.-	COG1271	Cytochrome bd ubiquinol oxidase subunit 1	SRR873609.sra_contigs_313576	1635	564	26		0.344954	0.921632
	Succinate dehydrogenase	sdhA		2.20488	0.0168217		0.119965	0.00703664			0.0544087	0.418306		SRR873609.sra_contigs_328751	CDS	1590	cydA_11	1.10.3.-	COG1271	Cytochrome bd ubiquinol oxidase subunit 1	SRR873609.sra_contigs_328751	1590	339	22		0.213208	0.569638
		sdhB		0.321058	0.00244945		0.015446	0.000905997			0.0481097	0		SRR873609.sra_contigs_354747	CDS	681	ythA	1.10.3.-	COG1271	Cytochrome bd menaquinol oxidase subunit 1	SRR873609.sra_contigs_354747	681	18	4		0.0264317	0.070619
	NADH-quinone oxidoreductase	nuoA		1.14683	0		0.014893	0.00087356			0	0		SRR873609.sra_contigs_369371	CDS	738	cydA_12	1.10.3.-	COG1271	Cytochrome bd ubiquinol oxidase subunit 1	SRR873609.sra_contigs_369371	738	25	5		0.0338753	0.0905065
		nuoB		2.60995	0.0199121		0.447131	0.0262268			0.171318	0		SRR873609.sra_contigs_388679	CDS	1602	cydA_13	1.10.3.14	COG1271	Cytochrome bd-I ubiquinol oxidase subunit 1	SRR873609.sra_contigs_388679	1602	194	9		0.121099	0.323546
		nuoC		14.9617	0.114148		0.984456	0.057744			0.0657982	0.505871		SRR873609.sra_contigs_392220	CDS	354	cydA_14	1.10.3.-	COG1271	Cytochrome bd ubiquinol oxidase subunit 1	SRR873609.sra_contigs_392220	354	12	4		0.0338983	0.0905679
		nuoD		1.68257	0.0128368		0.725751	0.0425695			0	0		SRR873609.sra_contigs_409609	CDS	858	appC_4	1.10.3.10	COG1271	Cytochrome bd-II ubiquinol oxidase subunit 1	SRR873609.sra_contigs_409609	858	53	5		0.0617716	0.165038
		nuoE		2.20157	0.0167965		0.036227	0.00212492			0.0164551	0.12651		SRR873609.sra_contigs_444277	CDS	375	cydA_15	1.10.3.14	COG1271	Cytochrome bd-I ubiquinol oxidase subunit 1	SRR873609.sra_contigs_444277	375	12	2		0.032	0.0854961
		nuoF		0.262212	0.00200049		0.062804	0.00368382			0	0		SRR873609.sra_contigs_448745	CDS	1422	appC_5	1.10.3.10	COG1271	Cytochrome bd-II ubiquinol oxidase subunit 1	SRR873609.sra_contigs_448745	1422	75	8		0.0527426	0.140915
		nuoG		0	0		0	0			0	0		SRR873609.sra_contigs_453967	CDS	1656	cydA_16	1.10.3.-	COG1271	Cytochrome bd ubiquinol oxidase subunit 1	SRR873609.sra_contigs_453967	1656	1076	67		0.649758	1.73599
		nuoH		30.0271	0.229086		2.62751	0.154119			0.0927043	0.672755		SRR873609.sra_contigs_465758	CDS	1644	cydA_17	1.10.3.-	COG1271	Cytochrome bd ubiquinol oxidase subunit 1	SRR873609.sra_contigs_465758	1644	158	15		0.0961071	0.256774
		nuoI		36.4433	0.278037		3.37845	0.198166			0.0767172	0.712731		SRR873609.sra_contigs_472310	CDS	255	cydA_18	1.10.3.-	COG1271	Cytochrome bd ubiquinol oxidase subunit 1	SRR873609.sra_contigs_472310	255	4	3		0.0156863	0.0419098
		nuoJ		22.4292	0.171119		1.72071	0.100929			0.0781354	0		SRR873609.sra_contigs_494625	CDS	1065	cydA_19	1.10.3.14	COG1271	Cytochrome bd-I ubiquinol oxidase subunit 1	SRR873609.sra_contigs_494625	1065	521	29		0.489202	1.30703
		nuoK		22.231	0.169607		1.73703	0.101887			0.0770821	0.600722		SRR873609.sra_contigs_525022	CDS	1551	cydA_20	1.10.3.-	COG1271	Cytochrome bd ubiquinol oxidase subunit 1	SRR873609.sra_contigs_525022	1551	159	12		0.102515	0.273893
		nuoL		34.2954	0.26165		2.64356	0.15506			0.262632	0.592624		SRR873609.sra_contigs_531436	CDS	1596	cydA_21	1.10.3.-	COG1271	Cytochrome bd ubiquinol oxidase subunit 1	SRR873609.sra_contigs_531436	1596	302	17		0.189223	0.505557
		nuoM		1.86825	0.0142534		0.490663	0.0287802			0	0		SRR873609.sra_contigs_620593	CDS	699	cydA_22	1.10.3.-	COG1271	Cytochrome bd ubiquinol oxidase subunit 1	SRR873609.sra_contigs_620593	699	356	38		0.509299	1.36072
		nuoN		41.7107	0.318223		3.23114	0.189525			0	0		SRR873609.sra_contigs_636540	CDS	1566	cydA_23	1.10.3.-	COG1271	Cytochrome bd ubiquinol oxidase subunit 1	SRR873609.sra_contigs_636540	1566	435	33		0.277778	0.742154
	ATP synthase	atpA		113.808	0.868275		27.9925	1.64192			0.245963	1.89102		SRR873609.sra_contigs_672851	CDS	255	cydA_24	1.10.3.-	COG1271	Cytochrome bd ubiquinol oxidase subunit 1	SRR873609.sra_contigs_672851	255	7	1		0.027451	0.0733422
		atpB		80.4563	0.613825		13.4562	0.789284			0.167249	1.28585		SRR873609.sra_contigs_725767	CDS	777	cydA_25	1.10.3.14	COG1271	Cytochrome bd-I ubiquinol oxidase subunit 1	SRR873609.sra_contigs_725767	777	20	2		0.02574	0.068771
		atpC		75.1999	0.573723		16.0165	0.939461			0.212986	1.63748		SRR873609.sra_contigs_726945	CDS	927	cydA_26	1.10.3.-	COG1271	Cytochrome bd ubiquinol oxidase subunit 1	SRR873609.sra_contigs_726945	927	33	3		0.0355987	0.0951109
		atpD		108.178	0.825323		22.128	1.29794			0.204552	1.57264		SRR873609.sra_contigs_878669	CDS	180	appC_6	1.10.3.10	COG1271	Cytochrome bd-II ubiquinol oxidase subunit 1	SRR873609.sra_contigs_878669	180	3	1		0.0166667	0.0445292
		atpE		105.066	0.801581		20.6248	1.20976			0.196303	1.50922		SRR873609.sra_contigs_879551	CDS	1047	cydA_27	1.10.3.14	COG1271	Cytochrome bd-I ubiquinol oxidase subunit 1	SRR873609.sra_contigs_879551	1047	86	6		0.0821394	0.219456
		atpF		82.523	0.629593		21.7929	1.27828			0.264083	2.03033		SRR873609.sra_contigs_889984	CDS	999	appC_7	1.10.3.10	COG1271	Cytochrome bd-II ubiquinol oxidase subunit 1	SRR873609.sra_contigs_889984	999	650	70		0.650651	1.73838
		atpG		76.571	0.584183		22.1408	1.29869			0.289154	2.22308		SRR873609.sra_contigs_922976	CDS	807	appC_8	1.10.3.10	COG1271	Cytochrome bd-II ubiquinol oxidase subunit 1	SRR873609.sra_contigs_922976	807	220	39		0.272615	0.728359
		atpH		62.2874	0.475209		17.8549	1.0473			0.286654	2.20386		SRR873609.sra_contigs_967283	CDS	918	appC_9	1.10.3.10	COG1271	Cytochrome bd-II ubiquinol oxidase subunit 1	SRR873609.sra_contigs_967283	918	101	10		0.110022	0.293951
	Citrate synthase	gltA		16.4792	0.125724		0.360208	0.0211283			0.0218584	0.168052		SRR873609.sra_contigs_973484	CDS	768	cydA_28	1.10.3.-	COG1271	Cytochrome bd ubiquinol oxidase subunit 1	SRR873609.sra_contigs_973484	768	68	6		0.0885417	0.236561
		citZ		8.00401	0.061065		0.11145	0.00653718			0.0139243	0.107053		SRR873609.sra_contigs_1026335	CDS	972	cydA_29	1.10.3.14	COG1271	Cytochrome bd-I ubiquinol oxidase subunit 1	SRR873609.sra_contigs_1026335	972	496	43		0.510288	1.36336
	Aconitate hydratase	acn		1.62443	0.0123933		0.041313	0.00242324			0.0254323	0.195529		SRR873609.sra_contigs_1029242	CDS	1383	appC_10	1.10.3.10	COG1271	Cytochrome bd-II ubiquinol oxidase subunit 1	SRR873609.sra_contigs_1029242	1383	149	15		0.107737	0.287846
		acnA		3.04582	0.0232374		0.110553	0.00648457			0.0362967	0.279057		SRR873609.sra_contigs_1043593	CDS	282	appC_11	1.10.3.10	COG1271	Cytochrome bd-II ubiquinol oxidase subunit 1	SRR873609.sra_contigs_1043593	282	10	2		0.035461	0.094743
	Isocitrate dehydrogenase	icd		47.918	0.365581		2.51929	0.147771			0.0525751	0.404209		SRR873609.sra_contigs_1045742	CDS	495	appC_12	1.10.3.10	COG1271	Cytochrome bd-II ubiquinol oxidase subunit 1	SRR873609.sra_contigs_1045742	495	23	5		0.0464646	0.124142
	2-oxoglutarate ferredoxin oxidoreductase	korA		100.209	0.764527		8.25294	0.484082			0.082357	0.633179		SRR873609.sra_contigs_1055847	CDS	1506	appC_13	1.10.3.10	COG1271	Cytochrome bd-II ubiquinol oxidase subunit 1	SRR873609.sra_contigs_1055847	1506	121	15		0.0803453	0.214663
		korB		105.701	0.806424		9.0492	0.530787			0.0856113	0.658199		SRR873609.sra_contigs_1089888	CDS	162	cydA_30	1.10.3.14	COG1271	Cytochrome bd-I ubiquinol oxidase subunit 1	SRR873609.sra_contigs_1089888	162	0	0		0	0
	succinyl-CoA synthetase	sucC		6.83305	0.0521314		1.98167	0.116236			0.290012	2.22968		SRR873609.sra_contigs_1123536	CDS	1596	cydA_31	1.10.3.14	COG1271	Cytochrome bd-I ubiquinol oxidase subunit 1	SRR873609.sra_contigs_1123536	1596	88	6		0.0551378	0.147315
		sucD		9.48618	0.0723729		2.73793	0.160596			0.288624	2.219		SRR873609.sra_contigs_1143169	CDS	438	appC_14	1.10.3.10	COG1271	Cytochrome bd-II ubiquinol oxidase subunit 1	SRR873609.sra_contigs_1143169	438	19	5		0.043379	0.115898
	succinyl-CoA:acetate CoA-transferase	cat1		12.489	0.0952821		5.17743	0.303686			0.41456	3.18723		SRR873609.sra_contigs_1153645	CDS	1158	appC_15	1.10.3.10	COG1271	Cytochrome bd-II ubiquinol oxidase subunit 1	SRR873609.sra_contigs_1153645	1158	92	7		0.0794473	0.212264
	Succinate dehydrogenase	sdhA		2.20488	0.0168217		0.119965	0.00703664			0.0544087	0.418306		SRR873609.sra_contigs_1158835	CDS	702	cydA_32	1.10.3.-	COG1271	Cytochrome bd ubiquinol oxidase subunit 1	SRR873609.sra_contigs_1158835	702	15	1		0.0213675	0.0570887
		sdhB		0.321058	0.00244945		0.015446	0.000905997			0	0		SRR873609.sra_contigs_1197003	CDS	1437	appC_16	1.10.3.10	COG1271	Cytochrome bd-II ubiquinol oxidase subunit 1	SRR873609.sra_contigs_1197003	1437	221	22		0.153793	0.410896
	Fumarate hydratase	fumA		41.6064	0.317428		6.50543	0.381581			0	0		SRR873609.sra_contigs_1326511	CDS	1644	cydA_33	1.10.3.14	COG1271	Cytochrome bd-I ubiquinol oxidase subunit 1	SRR873609.sra_contigs_1326511	1644	317	24		0.192822	0.515174
		fumC		21.4389	0.163563		0.599699	0.0351758			0.0279725	0.215059		SRR873609.sra_contigs_1342797	CDS	1584	cydA_34	1.10.3.-	COG1271	Cytochrome bd ubiquinol oxidase subunit 1	SRR873609.sra_contigs_1342797	1584	261	9		0.164773	0.440232
	Malate dehydrogenase	mdh		49.5925	0.378356		25.5081	1.4962			0.514353	3.95446		SRR873609.sra_contigs_1375016	CDS	810	appC_17	1.10.3.10	COG1271	Cytochrome bd-II ubiquinol oxidase subunit 1	SRR873609.sra_contigs_1375016	810	52	8		0.0641975	0.17152
	PDC Complex (PDC)	pdhA		0.118819	0.000906506		0.012595	0.000738769			0	0		SRR873609.sra_contigs_1376014	CDS	465	cydA_35	1.10.3.-	COG1271	Cytochrome bd ubiquinol oxidase subunit 1	SRR873609.sra_contigs_1376014	465	17	3		0.0365591	0.097677
		pdhB		5.59933	0.0427189		1.19202	0.0699186			0.212886	1.63671		SRR873609.sra_contigs_1451542	CDS	1800	cydA_36	1.10.3.14	COG1271	Cytochrome bd-I ubiquinol oxidase subunit 1	SRR873609.sra_contigs_1451542	1800	1816	125		1.00889	2.6955
		pdhC		6.24657	0.047657		0.573559	0.0336425			0.0918198	0.705931		SRR873609.sra_contigs_1473279	CDS	1572	appC_18	1.10.3.10	COG1271	Cytochrome bd-II ubiquinol oxidase subunit 1	SRR873609.sra_contigs_1473279	1572	138	23		0.0877863	0.234543
		pdhD		32.0871	0.244802		1.19149	0.0698876			0.0371329	0.285486		SRR873609.sra_contigs_1527888	CDS	1059	cydA_37	1.10.3.-	COG1271	Cytochrome bd ubiquinol oxidase subunit 1	SRR873609.sra_contigs_1527888	1059	1090	69		1.02927	2.74996
	pyruvate dehydrogenase (quinone)	poxB		0.881626	0.00672619		0.03513	0.00206058			0	0		SRR873609.sra_contigs_1549718	CDS	1542	cydA_38	1.10.3.-	COG1271	Cytochrome bd ubiquinol oxidase subunit 1	SRR873609.sra_contigs_1549718	1542	627	44		0.406615	1.08637
	pyruvate ferredoxin oxidoreductase	porA		18.3039	0.139646		0.84344	0.0494726			0.0460798	0.354272		SRR873609.sra_contigs_1562070	CDS	738	appC_19	1.10.3.10	COG1271	Cytochrome bd-II ubiquinol oxidase subunit 1	SRR873609.sra_contigs_1562070	738	48	2		0.0650407	0.173773
		porB		13.2662	0.101212		0.626097	0.0367242			0.0471949	0.362845		SRR873609.sra_contigs_1575579	CDS	1377	appC_20	1.10.3.10	COG1271	Cytochrome bd-II ubiquinol oxidase subunit 1	SRR873609.sra_contigs_1575579	1377	81	1		0.0588235	0.157162
		porC		38.3525	0.292603		4.48513	0.263079			0.116945	0.899099		SRR873609.sra_contigs_1589802	CDS	1566	cydA_39	1.10.3.-	COG1271	Cytochrome bd ubiquinol oxidase subunit 1	SRR873609.sra_contigs_1589802	1566	800	51		0.510856	1.36488
		porD		12.3708	0.0943803		0.416111	0.0244073			0.0336366	0.258606		SRR873609.sra_contigs_1623671	CDS	1656	cydA_40	1.10.3.-	COG1271	Cytochrome bd ubiquinol oxidase subunit 1	SRR873609.sra_contigs_1623671	1656	8006	502		4.83454	12.9167
	pyruvate-ferredoxin/flavodoxin oxidoreductase	por		120.658	0.920533		39.931	2.34219			0.330945	2.54438		SRR873609.sra_contigs_1757641	CDS	1278	appC_21	1.10.3.10	COG1271	Cytochrome bd-II ubiquinol oxidase subunit 1	SRR873609.sra_contigs_1757641	1278	424	32		0.331768	0.886403
		nifJ		19.6764	0.150117		12.7262	0.746464			0.646776	4.97256		SRR873609.sra_contigs_1774399	CDS	420	appC_22	1.10.3.10	COG1271	Cytochrome bd-II ubiquinol oxidase subunit 1	SRR873609.sra_contigs_1774399	420	29	5		0.0690476	0.184478
	2-oxoacid ferredoxin oxidoreductase	korA		100.209	0.764527		8.25294	0.484082			0.082357	0.633179		SRR873609.sra_contigs_1808069	CDS	1281	cydA_41	1.10.3.14	COG1271	Cytochrome bd-I ubiquinol oxidase subunit 1	SRR873609.sra_contigs_1808069	1281	72	4		0.0562061	0.150169
		korB		105.701	0.806424		9.0492	0.530787			0.0856113	0.658199		SRR873609.sra_contigs_1824771	CDS	1635	cydA_42	1.10.3.-	COG1271	Cytochrome bd ubiquinol oxidase subunit 1	SRR873609.sra_contigs_1824771	1635	651	74		0.398165	1.0638
	formate C-acetyltransferase	pflB		26.1812	0.199744		4.34699	0.254976			0.166035	1.27651		SRR873609.sra_contigs_1830380	CDS	393	cydA_43	1.10.3.-	COG1271	Cytochrome bd ubiquinol oxidase subunit 1	SRR873609.sra_contigs_1830380	393	9	3		0.0229008	0.0611852
														SRR873609.sra_contigs_1918343	CDS	1554	cydA_44	1.10.3.14	COG1271	Cytochrome bd-I ubiquinol oxidase subunit 1	SRR873609.sra_contigs_1918343	1554	141	14		0.0907336	0.242418
														SRR873609.sra_contigs_1953321	CDS	792	cydA_45	1.10.3.-	COG1271	Cytochrome bd ubiquinol oxidase subunit 1	SRR873609.sra_contigs_1953321	792	269	31		0.339646	0.907451
														SRR873609.sra_contigs_1967349	CDS	267	cydA_46	1.10.3.-	COG1271	Cytochrome bd ubiquinol oxidase subunit 1	SRR873609.sra_contigs_1967349	267	2	2		0.00749064	0.0200131
														SRR873609.sra_contigs_2019078	CDS	315	cydA_47	1.10.3.14	COG1271	Cytochrome bd-I ubiquinol oxidase subunit 1	SRR873609.sra_contigs_2019078	315	5	1		0.015873	0.0424088
														SRR873609.sra_contigs_2041101	CDS	1377	appC_23	1.10.3.10	COG1271	Cytochrome bd-II ubiquinol oxidase subunit 1	SRR873609.sra_contigs_2041101	1377	168	10		0.122004	0.325965
														SRR873609.sra_contigs_2059562	CDS	459	ccoN1	1.9.3.1	Cbb3-ty	Cytochrome c oxidase subunit CcoN1	SRR873609.sra_contigs_2059562	459	5	1		0.0108932	0.0291041
														SRR873609.sra_contigs_2063313	CDS	846	appC_24	1.10.3.10	COG1271	Cytochrome bd-II ubiquinol oxidase subunit 1	SRR873609.sra_contigs_2063313	846	22	2		0.0260047	0.0694782
														SRR873609.sra_contigs_2069185	CDS	1176	cydA_48	1.10.3.-	COG1271	Cytochrome bd ubiquinol oxidase subunit 1	SRR873609.sra_contigs_2069185	1176	147	4		0.125	0.333969
														SRR873609.sra_contigs_2141961	CDS	1635	cydA_49	1.10.3.-	COG1271	Cytochrome bd ubiquinol oxidase subunit 1	SRR873609.sra_contigs_2141961	1635	359	26		0.219572	0.586642
														SRR873609.sra_contigs_2162477	CDS	369	cydA_50	1.10.3.14	COG1271	Cytochrome bd-I ubiquinol oxidase subunit 1	SRR873609.sra_contigs_2162477	369	24	2		0.0650407	0.173773
														SRR873609.sra_contigs_2168415	CDS	972	appC_25	1.10.3.10	COG1271	Cytochrome bd-II ubiquinol oxidase subunit 1	SRR873609.sra_contigs_2168415	972	80	17		0.0823045	0.219897
														SRR873609.sra_contigs_2184553	CDS	1551	cydA_51	1.10.3.-	COG1271	Cytochrome bd ubiquinol oxidase subunit 1	SRR873609.sra_contigs_2184553	1551	220	16		0.141844	0.378972
														SRR873609.sra_contigs_2218961	CDS	1605	cydA_52	1.10.3.-	COG1271	Cytochrome bd ubiquinol oxidase subunit 1	SRR873609.sra_contigs_2218961	1605	489	18		0.304673	0.814011
														SRR873609.sra_contigs_2236917	CDS	1395	cydA_53	1.10.3.-	COG1271	Cytochrome bd ubiquinol oxidase subunit 1	SRR873609.sra_contigs_2236917	1395	259	9		0.185663	0.496046
														SRR873609.sra_contigs_2312537	CDS	1569	appC_26	1.10.3.10	COG1271	Cytochrome bd-II ubiquinol oxidase subunit 1	SRR873609.sra_contigs_2312537	1569	74	8		0.0471638	0.12601
														SRR873609.sra_contigs_2324497	CDS	513	appC_27	1.10.3.10	COG1271	Cytochrome bd-II ubiquinol oxidase subunit 1	SRR873609.sra_contigs_2324497	513	20	2		0.0389864	0.104162
														SRR873609.sra_contigs_2328702	CDS	1584	ctaD_1	1.9.3.1	COG3278	Cytochrome c oxidase subunit 1	SRR873609.sra_contigs_2328702	1584	64	6		0.040404	0.10795
														SRR873609.sra_contigs_2339121	CDS	414	appC_28	1.10.3.10	COG1271	Cytochrome bd-II ubiquinol oxidase subunit 1	SRR873609.sra_contigs_2339121	414	20	2		0.0483092	0.12907
														SRR873609.sra_contigs_2345121	CDS	1107	cydA_54	1.10.3.14	COG1271	Cytochrome bd-I ubiquinol oxidase subunit 1	SRR873609.sra_contigs_2345121	1107	227	15		0.205059	0.547866
														SRR873609.sra_contigs_2449087	CDS	960	appC_29	1.10.3.10	COG1271	Cytochrome bd-II ubiquinol oxidase subunit 1	SRR873609.sra_contigs_2449087	960	65	6		0.0677083	0.1809
														SRR873609.sra_contigs_2484827	CDS	351	cydA_55	1.10.3.14	COG1271	Cytochrome bd-I ubiquinol oxidase subunit 1	SRR873609.sra_contigs_2484827	351	10	4		0.02849	0.0761183
														SRR873609.sra_contigs_2489309	CDS	1041	cydA_56	1.10.3.14	COG1271	Cytochrome bd-I ubiquinol oxidase subunit 1	SRR873609.sra_contigs_2489309	1041	60	9		0.0576369	0.153992
														SRR873609.sra_contigs_2522351	CDS	552	cydA_57	1.10.3.14	COG1271	Cytochrome bd-I ubiquinol oxidase subunit 1	SRR873609.sra_contigs_2522351	552	13	5		0.0235507	0.0629217
														SRR873609.sra_contigs_2547607	CDS	357	cydA_58	1.10.3.-	COG1271	Cytochrome bd ubiquinol oxidase subunit 1	SRR873609.sra_contigs_2547607	357	47	7		0.131653	0.351743
														SRR873609.sra_contigs_2547609	CDS	357	cydA_59	1.10.3.-	COG1271	Cytochrome bd ubiquinol oxidase subunit 1	SRR873609.sra_contigs_2547609	357	83	29		0.232493	0.621164
														SRR873609.sra_contigs_2548657	CDS	1053	appC_30	1.10.3.10	COG1271	Cytochrome bd-II ubiquinol oxidase subunit 1	SRR873609.sra_contigs_2548657	1053	41	5		0.0389364	0.104028
														SRR873609.sra_contigs_2551050	CDS	1551	cydA_60	1.10.3.-	COG1271	Cytochrome bd ubiquinol oxidase subunit 1	SRR873609.sra_contigs_2551050	1551	695	61		0.448098	1.19721
														SRR873609.sra_contigs_2594650	CDS	270	ctaD_2	1.9.3.1	COG3278	Cytochrome c oxidase subunit 1	SRR873609.sra_contigs_2594650	270	4	0		0.0148148	0.0395815
														SRR873609.sra_contigs_2628075	CDS	816	cydA_61	1.10.3.14	COG1271	Cytochrome bd-I ubiquinol oxidase subunit 1	SRR873609.sra_contigs_2628075	816	97	15		0.118873	0.317598
														SRR873609.sra_contigs_2655839	CDS	1371	appC_31	1.10.3.10	COG1271	Cytochrome bd-II ubiquinol oxidase subunit 1	SRR873609.sra_contigs_2655839	1371	239	14		0.174325	0.465754
														SRR873609.sra_contigs_2715425	CDS	369	cydA_62	1.10.3.14	COG1271	Cytochrome bd-I ubiquinol oxidase subunit 1	SRR873609.sra_contigs_2715425	369	12	6		0.0325203	0.0868863
														SRR873609.sra_contigs_2766026	CDS	1590	cydA_63	1.10.3.14	COG1271	Cytochrome bd-I ubiquinol oxidase subunit 1	SRR873609.sra_contigs_2766026	1590	230	24		0.144654	0.38648
														SRR873609.sra_contigs_2881110	CDS	1482	cydA_64	1.10.3.14	COG1271	Cytochrome bd-I ubiquinol oxidase subunit 1	SRR873609.sra_contigs_2881110	1482	108	9		0.0728745	0.194703
														SRR873609.sra_contigs_2883287	CDS	546	cydA_65	1.10.3.14	COG1271	Cytochrome bd-I ubiquinol oxidase subunit 1	SRR873609.sra_contigs_2883287	546	22	4		0.040293	0.107653
														SRR873609.sra_contigs_2891753	CDS	507	appC_32	1.10.3.10	COG1271	Cytochrome bd-II ubiquinol oxidase subunit 1	SRR873609.sra_contigs_2891753	507	215	48		0.424063	1.13299
														SRR873609.sra_contigs_2918156	CDS	609	cydA_66	1.10.3.14	COG1271	Cytochrome bd-I ubiquinol oxidase subunit 1	SRR873609.sra_contigs_2918156	609	29	9		0.047619	0.127226
														SRR873609.sra_contigs_2921719	CDS	1374	appC_33	1.10.3.10	COG1271	Cytochrome bd-II ubiquinol oxidase subunit 1	SRR873609.sra_contigs_2921719	1374	75	3		0.0545852	0.145838
														SRR873609.sra_contigs_3022189	CDS	750	cydA_67	1.10.3.-	COG1271	Cytochrome bd ubiquinol oxidase subunit 1	SRR873609.sra_contigs_3022189	750	60	6		0.08	0.21374
														SRR873609.sra_contigs_3040678	CDS	1305	cydA_68	1.10.3.-	COG1271	Cytochrome bd ubiquinol oxidase subunit 1	SRR873609.sra_contigs_3040678	1305	228	20		0.174713	0.466789
														SRR873609.sra_contigs_3062707	CDS	399	cydA_69	1.10.3.14	COG1271	Cytochrome bd-I ubiquinol oxidase subunit 1	SRR873609.sra_contigs_3062707	399	21	7		0.0526316	0.140619
														SRR873609.sra_contigs_3074687	CDS	378	cydA_70	1.10.3.14	COG1271	Cytochrome bd-I ubiquinol oxidase subunit 1	SRR873609.sra_contigs_3074687	378	77	24		0.203704	0.544246
														SRR873609.sra_contigs_3077661	CDS	702	appC_34	1.10.3.10	COG1271	Cytochrome bd-II ubiquinol oxidase subunit 1	SRR873609.sra_contigs_3077661	702	19	5		0.0270655	0.0723124
														SRR873609.sra_contigs_3083649	CDS	1380	cydA_71	1.10.3.-	COG1271	Cytochrome bd ubiquinol oxidase subunit 1	SRR873609.sra_contigs_3083649	1380	2217	221		1.60652	4.29223
														SRR873609.sra_contigs_3101949	CDS	1578	cydA_72	1.10.3.-	COG1271	Cytochrome bd ubiquinol oxidase subunit 1	SRR873609.sra_contigs_3101949	1578	108	9		0.0684411	0.182858
														SRR873609.sra_contigs_3115459	CDS	1590	cydA_73	1.10.3.14	COG1271	Cytochrome bd-I ubiquinol oxidase subunit 1	SRR873609.sra_contigs_3115459	1590	119	9		0.0748428	0.199961
														SRR873609.sra_contigs_3207005	CDS	720	cydA_74	1.10.3.-	COG1271	Cytochrome bd ubiquinol oxidase subunit 1	SRR873609.sra_contigs_3207005	720	28	4		0.0388889	0.103901
														SRR873609.sra_contigs_3207006	CDS	621	appC_35	1.10.3.10	COG1271	Cytochrome bd-II ubiquinol oxidase subunit 1	SRR873609.sra_contigs_3207006	621	37	11		0.0595813	0.159187
														SRR873609.sra_contigs_3208638	CDS	1551	cydA_75	1.10.3.14	COG1271	Cytochrome bd-I ubiquinol oxidase subunit 1	SRR873609.sra_contigs_3208638	1551	129	11		0.0831721	0.222215
														SRR873609.sra_contigs_3254001	CDS	1371	cydA_76	1.10.3.-	COG1271	Cytochrome bd ubiquinol oxidase subunit 1	SRR873609.sra_contigs_3254001	1371	154	29		0.112327	0.300109
														SRR873609.sra_contigs_3310147	CDS	1437	cydA_77	1.10.3.14	COG1271	Cytochrome bd-I ubiquinol oxidase subunit 1	SRR873609.sra_contigs_3310147	1437	178	8		0.123869	0.330948
														SRR873609.sra_contigs_3312023	CDS	807	cydA_78	1.10.3.-	COG1271	Cytochrome bd ubiquinol oxidase subunit 1	SRR873609.sra_contigs_3312023	807	33	3		0.0408922	0.109254
														SRR873609.sra_contigs_3322455	CDS	1590	cydA_79	1.10.3.-	COG1271	Cytochrome bd ubiquinol oxidase subunit 1	SRR873609.sra_contigs_3322455	1590	212	11		0.133333	0.356234
														SRR873609.sra_contigs_3383826	CDS	681	cydA_80	1.10.3.14	COG1271	Cytochrome bd-I ubiquinol oxidase subunit 1	SRR873609.sra_contigs_3383826	681	25	7		0.0367107	0.098082
														SRR873609.sra_contigs_3389767	CDS	1731	cydA_81	1.10.3.-	COG1271	Cytochrome bd ubiquinol oxidase subunit 1	SRR873609.sra_contigs_3389767	1731	1344	109		0.77643	2.07443
														SRR873609.sra_contigs_3397054	CDS	1368	cydA_82	1.10.3.-	COG1271	Cytochrome bd ubiquinol oxidase subunit 1	SRR873609.sra_contigs_3397054	1368	440	26		0.321637	0.859336
														SRR873609.sra_contigs_3408185	CDS	1158	appC_36	1.10.3.10	COG1271	Cytochrome bd-II ubiquinol oxidase subunit 1	SRR873609.sra_contigs_3408185	1158	110	9		0.0949914	0.253793
														SRR873609.sra_contigs_3413725	CDS	1536	cydA_83	1.10.3.14	COG1271	Cytochrome bd-I ubiquinol oxidase subunit 1	SRR873609.sra_contigs_3413725	1536	372	35		0.242188	0.647065
														SRR873609.sra_contigs_3419514	CDS	1170	appC_37	1.10.3.10	COG1271	Cytochrome bd-II ubiquinol oxidase subunit 1	SRR873609.sra_contigs_3419514	1170	28	2		0.0239316	0.0639394
														SRR873609.sra_contigs_3448329	CDS	1584	appC_38	1.10.3.10	COG1271	Cytochrome bd-II ubiquinol oxidase subunit 1	SRR873609.sra_contigs_3448329	1584	379	24		0.239268	0.639264
														SRR873609.sra_contigs_3458697	CDS	1116	cydA_84	1.10.3.-	COG1271	Cytochrome bd ubiquinol oxidase subunit 1	SRR873609.sra_contigs_3458697	1116	1034	35		0.926523	2.47544
														SRR873609.sra_contigs_3473452	CDS	645	cydA_85	1.10.3.14	COG1271	Cytochrome bd-I ubiquinol oxidase subunit 1	SRR873609.sra_contigs_3473452	645	32	2		0.0496124	0.132552
														SRR873609.sra_contigs_3495352	CDS	537	appC_39	1.10.3.10	COG1271	Cytochrome bd-II ubiquinol oxidase subunit 1	SRR873609.sra_contigs_3495352	537	66	20		0.122905	0.328372
														SRR873609.sra_contigs_3521692	CDS	366	cydA_86	1.10.3.-	COG1271	Cytochrome bd ubiquinol oxidase subunit 1	SRR873609.sra_contigs_3521692	366	10	2		0.0273224	0.0729987
														SRR873609.sra_contigs_3531806	CDS	813	cydA_87	1.10.3.-	COG1271	Cytochrome bd ubiquinol oxidase subunit 1	SRR873609.sra_contigs_3531806	813	121	22		0.148831	0.397641
														SRR873609.sra_contigs_3544021	CDS	1221	cydA_88	1.10.3.-	COG1271	Cytochrome bd ubiquinol oxidase subunit 1	SRR873609.sra_contigs_3544021	1221	35	5		0.028665	0.0765859
														SRR873609.sra_contigs_3560994	CDS	1305	appC_40	1.10.3.10	COG1271	Cytochrome bd-II ubiquinol oxidase subunit 1	SRR873609.sra_contigs_3560994	1305	120	9		0.091954	0.245678
														SRR873609.sra_contigs_3622601	CDS	1596	cydA_89	1.10.3.-	COG1271	Cytochrome bd ubiquinol oxidase subunit 1	SRR873609.sra_contigs_3622601	1596	8873	552		5.55952	14.8537
														SRR873609.sra_contigs_3627106	CDS	1110	appC_41	1.10.3.10	COG1271	Cytochrome bd-II ubiquinol oxidase subunit 1	SRR873609.sra_contigs_3627106	1110	145	11		0.130631	0.349013
														SRR873609.sra_contigs_3697407	CDS	468	cydA_90	1.10.3.-	COG1271	Cytochrome bd ubiquinol oxidase subunit 1	SRR873609.sra_contigs_3697407	468	16	8		0.034188	0.091342
														SRR873609.sra_contigs_3703483	CDS	1584	cydA_91	1.10.3.14	COG1271	Cytochrome bd-I ubiquinol oxidase subunit 1	SRR873609.sra_contigs_3703483	1584	174	13		0.109848	0.293488
														SRR873609.sra_contigs_3729938	CDS	1359	appC_42	1.10.3.10	COG1271	Cytochrome bd-II ubiquinol oxidase subunit 1	SRR873609.sra_contigs_3729938	1359	99	3		0.0728477	0.194631
														SRR873609.sra_contigs_3770996	CDS	1488	cydA_92	1.10.3.-	COG1271	Cytochrome bd ubiquinol oxidase subunit 1	SRR873609.sra_contigs_3770996	1488	504	24		0.33871	0.904948
														SRR873609.sra_contigs_3795924	CDS	1299	cydA_93	1.10.3.-	COG1271	Cytochrome bd ubiquinol oxidase subunit 1	SRR873609.s+D5:D143ra_contigs_3795924	1299	5120	211		3.94149	10.5307
																									Gene Abundance	37.4286	100
																									Normolized Gene Abundance	0.285554

## Sheet: SR2 (Sample 9)
Table S3.10 The normalized abundance of genes and transcripts involved in nanaerobic digestion for Sample SR2
			Sample Name	SR2			SR2				CR1
			Data Type	Meta-genome			Meta-transcriptome
			Data Souce	SRR873607			SRR873462
				Gene Abundance = Sum (Counts /Gene length)			Transcript Abundance = Sum (Counts /Gene length)
House-Keeping Genes/Transcripts		recA		78.3322			5.19236
		rpoA		94.4809			20.6302
		rpoB		109.949			9.06401
		rpoC		102.778			9.88484
		avg		96.385			11.1929
		stdev		13.5938			6.61597
		%		14.1037			59.1088
				Gene Abundance = Sum (Counts /Gene length)	Normolized Gene Abundance ( = Functional Abundance /House-Keeping Abundance)	Sum of Normolized Gene Abundance =Sum(Oxidase Subunit I)	Transcript Abundance = Sum (Counts /Transcript length)	Normolized Transcript Abundance ( = Functional Abundance /House-Keeping Abundance)				ratio		locus_tag	ftype	length_bp	gene	EC_number	COG	product	locus_tag	length_bp	pe count	se count		individual gene abundance=(counts/gene length)	individual gene percentage=(gene abundance/sum of gene abundance)*100
Functional Genes/Transcripts	Cytochrome c oxidase	coxN	Subunit I	0	0	0.272612	0	0				0		SRR873607.sra_contigs_42324	CDS	552	cydA_1	1.10.3.-	COG1271	Cytochrome bd ubiquinol oxidase subunit 1	SRR873607.sra_contigs_42324	552	47	7		0.0851449	0.324045
		ctaD	Subunit I	0.068783	0.000713628		0.29806	0.0266295				0		SRR873607.sra_contigs_87858	CDS	186	cydA_2	1.10.3.-	COG1271	Cytochrome bd ubiquinol oxidase subunit 1	SRR873607.sra_contigs_87858	186	15	7		0.0806452	0.306919
		qoxB	Subunit I	0	0		0	0				0		SRR873607.sra_contigs_162593	CDS	393	cydA_3	1.10.3.-	COG1271	Cytochrome bd ubiquinol oxidase subunit 2	SRR873607.sra_contigs_162593	393	28	6		0.0712468	0.271151
		cyoB	Subunit I	0	0		0	0				0		SRR873607.sra_contigs_186707	CDS	1443	cydA_4	1.10.3.-	COG1271	Cytochrome bd ubiquinol oxidase subunit 3	SRR873607.sra_contigs_186707	1443	245	21		0.169785	0.646168
		cbaA	Subunit I	0	0		0	0				0		SRR873607.sra_contigs_199443	CDS	504	appC_1	1.10.3.10	COG1271	Cytochrome bd-II ubiquinol oxidase subunit 4	SRR873607.sra_contigs_199443	504	23	5		0.0456349	0.173677
		ccoN	Subunit I	0	0		0	0				0		SRR873607.sra_contigs_258278	CDS	948	cydA_5	1.10.3.-	COG1271	Cytochrome bd ubiquinol oxidase subunit 5	SRR873607.sra_contigs_258278	948	92	6		0.0970464	0.369339
		fixN	Subunit I	0	0		0	0				0		SRR873607.sra_contigs_258347	CDS	669	cydA_6	1.10.3.-	COG1271	Cytochrome bd ubiquinol oxidase subunit 6	SRR873607.sra_contigs_258347	669	53	9		0.0792227	0.301506
	Cytochrome bd oxidase	cydA	Subunit I	20.9591	0.217452		1.2809	0.114439		Transcripts /Genes	0.0611143	0.526273		SRR873607.sra_contigs_293584	CDS	351	cydA_7	1.10.3.-	COG1271	Cytochrome bd ubiquinol oxidase subunit 7	SRR873607.sra_contigs_293584	351	20	4		0.0569801	0.216855
		cydB	Subunit II	11.5844	0.120189		0.664128	0.059335			0.0573295	0.493681		SRR873607.sra_contigs_314529	CDS	300	cydA_8	1.10.3.14	COG1271	Cytochrome bd-I ubiquinol oxidase subunit 8	SRR873607.sra_contigs_314529	300	14	8		0.0466667	0.177604
		appC	Subunit I	5.13946	0.0533222		0.336503	0.0300641			0.0654744	0.563819		SRR873607.sra_contigs_317175	CDS	567	ctaD	1.9.3.1	COG0843	Cytochrome c oxidase subunit 1	SRR873607.sra_contigs_317175	567	39	5		0.0687831	0.261775
		appB	Subunit II	0.79329	0.00823043		0.062006	0.00553978			0	0		SRR873607.sra_contigs_354275	CDS	459	cydA_9	1.10.3.-	COG1271	Cytochrome bd ubiquinol oxidase subunit 1	SRR873607.sra_contigs_354275	459	36	12		0.0784314	0.298494
		ythA	Subunit I	0.108363	0.00112427		0.007067	0.000631385			0	0		SRR873607.sra_contigs_364169	CDS	189	appC_2	1.10.3.10	COG1271	Cytochrome bd-II ubiquinol oxidase subunit 1	SRR873607.sra_contigs_364169	189	3	3		0.015873	0.0604095
		ythB	Subunit II	0	0		0	0			0	0		SRR873607.sra_contigs_389513	CDS	420	cydA_10	1.10.3.-	COG1271	Cytochrome bd ubiquinol oxidase subunit 1	SRR873607.sra_contigs_389513	420	23	5		0.0547619	0.208413
	Succinate dehydrogenase	sdhA		1.61332	0.0167383		0.072129	0.0064442			0.0447085	0.384998		SRR873607.sra_contigs_443642	CDS	396	cydA_11	1.10.3.14	COG1271	Cytochrome bd-I ubiquinol oxidase subunit 1	SRR873607.sra_contigs_443642	396	43	7		0.108586	0.413256
		sdhB		0.059896	0.000621425		0.015625	0.00139598			0.260869	0		SRR873607.sra_contigs_475762	CDS	456	appC_3	1.10.3.10	COG1271	Cytochrome bd-II ubiquinol oxidase subunit 1	SRR873607.sra_contigs_475762	456	28	6		0.0614035	0.233689
	NADH-quinone oxidoreductase	nuoA		1.14708	0.011901		0.025286	0.00225912			0	0		SRR873607.sra_contigs_554302	CDS	231	cydA_12	1.10.3.-	COG1271	Cytochrome bd ubiquinol oxidase subunit 1	SRR873607.sra_contigs_554302	231	11	6		0.047619	0.181229
		nuoB		0.36376	0.00377403		0.047936	0.00428273			0.131779	0		SRR873607.sra_contigs_670029	CDS	576	appC_4	1.10.3.10	COG1271	Cytochrome bd-II ubiquinol oxidase subunit 1	SRR873607.sra_contigs_670029	576	49	4		0.0850694	0.323757
		nuoC		1.96913	0.0204299		0.151854	0.013567			0.0771173	0.664079		SRR873607.sra_contigs_689616	CDS	333	cydA_13	1.10.3.-	COG1271	Cytochrome bd ubiquinol oxidase subunit 1	SRR873607.sra_contigs_689616	333	32	10		0.0960961	0.365723
		nuoD		0.638412	0.00662356		0.200406	0.0179048			0	0		SRR873607.sra_contigs_691036	CDS	1578	cydA_14	1.10.3.14	COG1271	Cytochrome bd-I ubiquinol oxidase subunit 1	SRR873607.sra_contigs_691036	1578	153	15		0.0969582	0.369003
		nuoE		0.479617	0.00497606		0.047623	0.00425477			0.0992938	0.855048		SRR873607.sra_contigs_703237	CDS	414	appC_5	1.10.3.10	COG1271	Cytochrome bd-II ubiquinol oxidase subunit 1	SRR873607.sra_contigs_703237	414	23	9		0.0555556	0.211433
		nuoF		0.367419	0.00381199		0.006536	0.000583944			0	0		SRR873607.sra_contigs_715621	CDS	804	cydA_15	1.10.3.-	COG1271	Cytochrome bd ubiquinol oxidase subunit 1	SRR873607.sra_contigs_715621	804	107	15		0.133085	0.506493
		nuoG		0	0		0	0			0	0		SRR873607.sra_contigs_737956	CDS	288	appC_6	1.10.3.10	COG1271	Cytochrome bd-II ubiquinol oxidase subunit 1	SRR873607.sra_contigs_737956	288	24	14		0.0833333	0.31715
		nuoH		32.0295	0.332308		2.26498	0.20236			0.0719008	0.608951		SRR873607.sra_contigs_752282	CDS	252	appC_7	1.10.3.10	COG1271	Cytochrome bd-II ubiquinol oxidase subunit 1	SRR873607.sra_contigs_752282	252	20	13		0.0793651	0.302048
		nuoI		25.9714	0.269455		1.86736	0.166835			0.0779859	0.619159		SRR873607.sra_contigs_826383	CDS	468	appC_8	1.10.3.10	COG1271	Cytochrome bd-II ubiquinol oxidase subunit 1	SRR873607.sra_contigs_826383	468	44	10		0.0940171	0.35781
		nuoJ		15.6413	0.162279		1.2198	0.10898			0.0695389	0		SRR873607.sra_contigs_841838	CDS	387	cydA_16	1.10.3.-	COG1271	Cytochrome bd ubiquinol oxidase subunit 1	SRR873607.sra_contigs_841838	387	63	19		0.162791	0.619549
		nuoK		21.0045	0.217923		1.46063	0.130497			0.0631665	0.59882		SRR873607.sra_contigs_884766	CDS	714	cydA_17	1.10.3.-	COG1271	Cytochrome bd ubiquinol oxidase subunit 1	SRR873607.sra_contigs_884766	714	1798	233		2.51821	9.58379
		nuoL		29.6408	0.307525		1.87231	0.167277			0.18578	0.543945		SRR873607.sra_contigs_965159	CDS	714	cydA_18	1.10.3.14	COG1271	Cytochrome bd-I ubiquinol oxidase subunit 1	SRR873607.sra_contigs_965159	714	178	22		0.2493	0.948785
		nuoM		0.912458	0.00946681		0.169516	0.015145			0	0		SRR873607.sra_contigs_969428	CDS	606	cydA_19	1.10.3.-	COG1271	Cytochrome bd ubiquinol oxidase subunit 1	SRR873607.sra_contigs_969428	606	125	19		0.206271	0.785025
		nuoN		28.4952	0.29564		1.34271	0.119961			0	0		SRR873607.sra_contigs_971321	CDS	1563	cydA_20	1.10.3.14	COG1271	Cytochrome bd-I ubiquinol oxidase subunit 1	SRR873607.sra_contigs_971321	1563	420	23		0.268714	1.02267
	ATP synthase	atpA		87.7869	0.910795		19.8439	1.77291			0.226046	1.94655		SRR873607.sra_contigs_978725	CDS	261	cydA_21	1.10.3.14	COG1271	Cytochrome bd-I ubiquinol oxidase subunit 1	SRR873607.sra_contigs_978725	261	8	6		0.0306513	0.116653
		atpB		59.6214	0.618576		8.14725	0.727897			0.13665	1.17673		SRR873607.sra_contigs_1011713	CDS	849	ythA	1.10.3.-	COG1271	Putative cytochrome bd menaquinol oxidase subunit 1	SRR873607.sra_contigs_1011713	849	92	8		0.108363	0.412407
		atpC		57.8158	0.599842		8.11155	0.724708			0.1403	1.20816		SRR873607.sra_contigs_1016317	CDS	1092	cydA_22	1.10.3.-	COG1271	Cytochrome bd ubiquinol oxidase subunit 1	SRR873607.sra_contigs_1016317	1092	249	21		0.228022	0.867806
		atpD		80.2486	0.832584		14.4174	1.28809			0.17966	1.5471		SRR873607.sra_contigs_1023658	CDS	1428	appC_9	1.10.3.10	COG1271	Cytochrome bd-II ubiquinol oxidase subunit 1	SRR873607.sra_contigs_1023658	1428	183	9		0.128151	0.487718
		atpE		80.2916	0.83303		12.6992	1.13458			0.158164	1.36199		SRR873607.sra_contigs_1048626	CDS	1605	appC_10	1.10.3.10	COG1271	Cytochrome bd-II ubiquinol oxidase subunit 1	SRR873607.sra_contigs_1048626	1605	256	36		0.159502	0.607031
		atpF		61.3397	0.636403		13.8611	1.23839			0.225973	1.94592		SRR873607.sra_contigs_1065258	CDS	492	cydA_23	1.10.3.-	COG1271	Cytochrome bd ubiquinol oxidase subunit 1	SRR873607.sra_contigs_1065258	492	42	7		0.0853659	0.324885
		atpG		46.1439	0.478746		12.2059	1.09051			0.264518	2.27784		SRR873607.sra_contigs_1093829	CDS	309	appC_11	1.10.3.10	COG1271	Cytochrome bd-II ubiquinol oxidase subunit 1	SRR873607.sra_contigs_1093829	309	53	25		0.171521	0.652775
		atpH		51.1394	0.530575		12.3865	1.10664			0.24221	2.08574		SRR873607.sra_contigs_1107376	CDS	1641	cydA_24	1.10.3.-	COG1271	Cytochrome bd ubiquinol oxidase subunit 1	SRR873607.sra_contigs_1107376	1641	294	32		0.179159	0.681843
	Citrate synthase	gltA		6.42506	0.0666604		0.154215	0.013778			0.0240021	0.206689		SRR873607.sra_contigs_1109900	CDS	1533	cydA_25	1.10.3.-	COG1271	Cytochrome bd ubiquinol oxidase subunit 1	SRR873607.sra_contigs_1109900	1533	275	19		0.179387	0.68271
		citZ		6.12608	0.0635585		0.267091	0.0238626			0.043599	0.375444		SRR873607.sra_contigs_1134112	CDS	1488	cydA_26	1.10.3.-	COG1271	Cytochrome bd ubiquinol oxidase subunit 1	SRR873607.sra_contigs_1134112	1488	501	69		0.336694	1.28139
	Aconitate hydratase	acn		1.2907	0.0133911		0.00375	0.000335035			0.00290539	0.0250192		SRR873607.sra_contigs_1134144	CDS	345	cydA_27	1.10.3.-	COG1271	Cytochrome bd ubiquinol oxidase subunit 1	SRR873607.sra_contigs_1134144	345	124	34		0.35942	1.36788
		acnA		1.89992	0.0197117		0.045489	0.00406411			0.0239426	0.206177		SRR873607.sra_contigs_1135474	CDS	1641	cydA_28	1.10.3.14	COG1271	Cytochrome bd-I ubiquinol oxidase subunit 1	SRR873607.sra_contigs_1135474	1641	666	262		0.40585	1.54458
	Isocitrate dehydrogenase	icd		24.0423	0.249441		1.48089	0.132306			0.0615949	0.530412		SRR873607.sra_contigs_1139230	CDS	378	appC_12	1.10.3.10	COG1271	Cytochrome bd-II ubiquinol oxidase subunit 1	SRR873607.sra_contigs_1139230	378	98	34		0.259259	0.986689
	2-oxoglutarate ferredoxin oxidoreductase	korA		63.4623	0.658426		4.27	0.381494			0.0672841	0.579403		SRR873607.sra_contigs_1146383	CDS	303	appC_13	1.10.3.10	COG1271	Cytochrome bd-II ubiquinol oxidase subunit 1	SRR873607.sra_contigs_1146383	303	66	32		0.217822	0.828986
		korB		69.8657	0.724861		5.77601	0.516044			0.082673	0.711921		SRR873607.sra_contigs_1151972	CDS	1632	cydA_29	1.10.3.-	COG1271	Cytochrome bd ubiquinol oxidase subunit 1	SRR873607.sra_contigs_1151972	1632	338	80		0.207108	0.788211
	succinyl-CoA synthetase	sucC		3.10552	0.03222		0.091643	0.00818763			0.0295097	0.254116		SRR873607.sra_contigs_1212868	CDS	1560	cydA_30	1.10.3.-	COG1271	Cytochrome bd ubiquinol oxidase subunit 1	SRR873607.sra_contigs_1212868	1560	493	69		0.316026	1.20273
		sucD		6.56414	0.0681034		0.199271	0.0178034			0.0303575	0.261417		SRR873607.sra_contigs_1222500	CDS	1629	cydA_31	1.10.3.14	COG1271	Cytochrome bd-I ubiquinol oxidase subunit 1	SRR873607.sra_contigs_1222500	1629	667	161		0.409454	1.5583
	succinyl-CoA:acetate CoA-transferase	cat1		7.82414	0.0811759		0.690064	0.0616522			0.0881968	0.759489		SRR873607.sra_contigs_1236262	CDS	669	cydA_32	1.10.3.-	COG1271	Cytochrome bd ubiquinol oxidase subunit 1	SRR873607.sra_contigs_1236262	669	186	34		0.278027	1.05811
	Succinate dehydrogenase	sdhA		1.61332	0.0167383		0.072129	0.0064442			0.0447085	0.384998		SRR873607.sra_contigs_1252190	CDS	1620	cydA_33	1.10.3.-	COG1271	Cytochrome bd ubiquinol oxidase subunit 1	SRR873607.sra_contigs_1252190	1620	340	29		0.209877	0.798748
		sdhB		0.059896	0.000621425		0.015625	0.00139598			0	0		SRR873607.sra_contigs_1257240	CDS	699	cydA_34	1.10.3.-	COG1271	Cytochrome bd ubiquinol oxidase subunit 1	SRR873607.sra_contigs_1257240	699	200	32		0.286123	1.08893
	Fumarate hydratase	fumA		30.4621	0.316046		2.82163	0.252092			0	0		SRR873607.sra_contigs_1270361	CDS	1494	cydA_35	1.10.3.14	COG1271	Cytochrome bd-I ubiquinol oxidase subunit 1	SRR873607.sra_contigs_1270361	1494	464	51		0.310576	1.18199
		fumC		16.0772	0.166802		0.429483	0.0383712			0.0267137	0.23004		SRR873607.sra_contigs_1274226	CDS	1578	cydA_36	1.10.3.14	COG1271	Cytochrome bd-I ubiquinol oxidase subunit 1	SRR873607.sra_contigs_1274226	1578	414	57		0.262357	0.99848
	Malate dehydrogenase	mdh		43.2025	0.448229		17.1147	1.52908			0.396151	3.41137		SRR873607.sra_contigs_1286518	CDS	1533	cydA_37	1.10.3.-	COG1271	Cytochrome bd ubiquinol oxidase subunit 1	SRR873607.sra_contigs_1286518	1533	287	14		0.187215	0.712501
	PDC Complex (PDC)	pdhA		0	0		0	0			0	0		SRR873607.sra_contigs_1292088	CDS	1680	cydA_38	1.10.3.-	COG1271	Cytochrome bd ubiquinol oxidase subunit 1	SRR873607.sra_contigs_1292088	1680	745	52		0.443452	1.68769
		pdhB		3.43368	0.0356246		0.215951	0.0192936			0.062892	0.541582		SRR873607.sra_contigs_1295908	CDS	1590	cydA_39	1.10.3.14	COG1271	Cytochrome bd-I ubiquinol oxidase subunit 1	SRR873607.sra_contigs_1295908	1590	577	46		0.362893	1.3811
		pdhC		3.86984	0.0401498		0.389901	0.0348348			0.100754	0.86762		SRR873607.sra_contigs_1323067	CDS	1551	cydA_40	1.10.3.14	COG1271	Cytochrome bd-I ubiquinol oxidase subunit 1	SRR873607.sra_contigs_1323067	1551	437	35		0.281754	1.0723
		pdhD		10.8715	0.112792		0.646223	0.0577353			0.059442	0.511872		SRR873607.sra_contigs_1324817	CDS	1629	cydA_41	1.10.3.14	COG1271	Cytochrome bd-I ubiquinol oxidase subunit 1	SRR873607.sra_contigs_1324817	1629	675	46		0.414365	1.57699
	pyruvate dehydrogenase (quinone)	poxB		0.80058	0.00830607		0.036351	0.0032477			0	0		SRR873607.sra_contigs_1335120	CDS	1563	cydA_42	1.10.3.-	COG1271	Cytochrome bd ubiquinol oxidase subunit 1	SRR873607.sra_contigs_1335120	1563	655	72		0.419066	1.59488
	pyruvate ferredoxin oxidoreductase	porA		13.471	0.139763		0.555231	0.0496058			0.0412167	0.354929		SRR873607.sra_contigs_1335483	CDS	1581	appC_14	1.10.3.10	COG1271	Cytochrome bd-II ubiquinol oxidase subunit 1	SRR873607.sra_contigs_1335483	1581	575	40		0.363694	1.38415
		porB		7.15765	0.0742611		0.191804	0.0171363			0.0267971	0.230757		SRR873607.sra_contigs_1337927	CDS	1683	cydA_43	1.10.3.14	COG1271	Cytochrome bd-I ubiquinol oxidase subunit 1	SRR873607.sra_contigs_1337927	1683	645	63		0.383244	1.45855
		porC		22.3289	0.231664		1.97282	0.176257			0.0883525	0.760829		SRR873607.sra_contigs_1352008	CDS	1596	cydA_44	1.10.3.-	COG1271	Cytochrome bd ubiquinol oxidase subunit 1	SRR873607.sra_contigs_1352008	1596	727	129		0.455514	1.73359
		porD		9.17336	0.0951742		0.274558	0.0245297			0.0299299	0.257735		SRR873607.sra_contigs_1474520	CDS	186	cydA_45	1.10.3.-	COG1271	Cytochrome bd ubiquinol oxidase subunit 1	SRR873607.sra_contigs_1474520	186	5	3		0.0268817	0.102306
	pyruvate-ferredoxin/flavodoxin oxidoreductase	por		77.859	0.807792		21.7108	1.9397			0.278848	2.40124		SRR873607.sra_contigs_1481502	CDS	246	appC_15	1.10.3.10	COG1271	Cytochrome bd-II ubiquinol oxidase subunit 1	SRR873607.sra_contigs_1481502	246	17	8		0.0691057	0.263002
		nifJ		2.41474	0.025053		0.112959	0.0100921			0.046779	0.402828		SRR873607.sra_contigs_1497931	CDS	252	appC_16	1.10.3.10	COG1271	Cytochrome bd-II ubiquinol oxidase subunit 1	SRR873607.sra_contigs_1497931	252	11	5		0.0436508	0.166126
	2-oxoacid ferredoxin oxidoreductase	korA		63.4623	0.658426		4.27	0.381494			0.0672841	0.579403		SRR873607.sra_contigs_1507144	CDS	186	cydA_46	1.10.3.-	COG1271	Cytochrome bd ubiquinol oxidase subunit 1	SRR873607.sra_contigs_1507144	186	5	4		0.0268817	0.102306
		korB		69.8657	0.724861		5.77601	0.516044			0.082673	0.711921		SRR873607.sra_contigs_1527027	CDS	1677	cydA_47	1.10.3.-	COG1271	Cytochrome bd ubiquinol oxidase subunit 1	SRR873607.sra_contigs_1527027	1677	2852	180		1.70066	6.47236
	formate C-acetyltransferase	pflB		14.2915	0.148275		3.06853	0.274151			0.21471	1.84893		SRR873607.sra_contigs_1533752	CDS	819	cydA_48	1.10.3.-	COG1271	Cytochrome bd ubiquinol oxidase subunit 1	SRR873607.sra_contigs_1533752	819	1210	140		1.47741	5.62273
														SRR873607.sra_contigs_1538782	CDS	504	cydA_49	1.10.3.-	COG1271	Cytochrome bd ubiquinol oxidase subunit 1	SRR873607.sra_contigs_1538782	504	3018	396		5.9881	22.7895
														SRR873607.sra_contigs_1539145	CDS	1569	appC_17	1.10.3.10	COG1271	Cytochrome bd-II ubiquinol oxidase subunit 1	SRR873607.sra_contigs_1539145	1569	5031	356		3.2065	12.2033
																									Gene Abundance	26.2757	100
																									Normolized Gene Abundance	0.272612

[truncated: 17 more sheets: SR3(Sample 10), SR4 (Sample 11), LMOAD1 (Sample 12), LMOAD2 (Sample 13), LMAD1 (Sample 14), LMAD2 (Sample 15), FMAD1 (Sample 16), FMAD2  (Sample 17), FMAD3 (Sample 18), FMAD4 (Sample 19), FMAD5 (Sample 20), FMAD6 (Sample 21), FTAD1 (Sample 22), FTAD2 (Sample 23), FTAD3 (Sample 24), Control (Sample 25), Sheet1]
