# Supplementary material for: Evaluation of Nanaerobic Digestion as a Mechanism to Explain Surplus Methane Production in Animal Rumina and Engineered Digesters
Source: Environ Sci Technol. 2023 Aug 11;57(33):12302–14. doi: 10.1021/acs.est.2c07813 (PMC10448717; doi:10.1021/acs.est.2c07813)
Supplement: Supplementary file 3 — es2c07813_si_003.xlsx [file es2c07813_si_003.xlsx]

## Sheet: Sheet1
The Gibbs free energies (ΔG) and enthalpies (∆H) values of a compound at standard conditions .
			∆Hfo (kJ/mol rxn ) 298.15K	ΔGf0 (kJ/molrxn) 298.15 K		H2O		O2		H+		CO2					CH4		H2		H2O		CO2
ΔGf0 (kJ/molrxn) 298.15 K			-486.01	-369.31	CH3COO-	-237.129		0		0		-394.359					-50.752		0		-237.129		-394.359
∆Hfo (kJ/mol rxn ) 298.15K			-74.81	-50.752	CH4	-285.83		0		0		-393.509					-74.81		0		-285.83		-393.509
			0	0	H2																						ΔG0 (kJ/molrxn) 308.15 K	ΔG298.150 (308.15/298.15)+∆H (298.15-308.15)/298.15
The Gibbs free energy (ΔGo) values of a reaction at standard conditions. Then, the temperature corrections for ΔGo were made with the Gibbs–Helmholtz equation according to:
	donor	acceptor																									ΔH0 (kJ/molrxn)	ΔG0 (kJ/molrxn)				ΔG=ΔGo+RTln[C][D]/[A][B]					x	y	z
																												ΔG298.150 (308.15/298.15)+∆H (298.15-308.15)/298.15
																											T=298K (25C)	T=298K (25C)		T=308K (35C)		RT=(8.314 J/K)*(308 K)*(1 KJ/1000 J)*Ln(10)
1) acetate oxidation (complete)	CH3COO-	O2 (z)	1	CH3COO-			2	O2	1	H+										2	H2O	2	CO2			1) acetate oxidation (complete)	-872.668	-893.666		-894.37		5.89626
2) acetate oxidation (syntrophic)		H+	1	CH3COO-	2	H2O			1	H+								4	H2			2	CO2			2) acetate oxidation (syntrophic)	270.652	54.85		47.612		5.89626
3) acetoclastic methanogenesis	CH3COO-	HCO3- (x)	1	CH3COO-					1	H+						1	CH4					1	CO2			3) acetoclastic methanogenesis	17.691	-75.801		-78.9367		5.89626
4) hydrogenotrophic methanogenesis (CO2 reduction)	H2 (y)	HCO3- (x)	1	H2							0.25	CO2				0.25	CH4			0.5	H2O					4) hydrogenotrophic methanogenesis (CO2 reduction)	-63.2403	-32.6628		-31.6372		5.89626
The gas amount dissolved in solution based on the Henry‘s Law:
Gas Henry's Law		KH (atm/M)		air (atm)	air (M)	air (uM)		1% air (atm)	1% air (M)	1% air (uM)		M-AD (mg/L)	M-AD (atm)	M-AD (M)	M-AD (pM)
O2		769.23		0.21	0.000273	273		0.0021	2.73e-06	2.73		3.22e-08	7.74038e-10	1.00625e-12	1.00625
H2		1282.05
CO2		29.41
CH4		769.231
The thermodynamic conditions of animal rumina and ORP-controlled oxygenated anaerobic digesters.
		M-AD (R/149)							Rumen
		Duc et al., 2019								High Roughage					High concentrate
air		ORP (mV-SHE)	ORP (mV-Ag/AgCl)	DO (mg/L)	liquid (M)	gas (atm)	LOG10()			DO (mg/L)	liquid (M)	gas (atm)	LOG10()		DO (mg/L)	liquid (M)	gas (atm)	LOG10()
O2		-270	-470	3.22e-08	1.00625e-12	7.74038e-10	-9.11124			(10-6~10-12)	3e-09	2.30769e-06	-5.63682		(10-6~10-12)	3e-09	2.30769e-06	-5.63682
H2					(10-4~10-7)	5e-05	-4.30103				1.2636e-06	0.00162	-2.79048				0.00263	-2.58004
CO2				646.311	0.0146889	0.432	-0.364516					0.67888	-0.168207				0.75994	-0.119221
CH4				10.5705	0.000660656	0.508197	-0.293968					0.33437	-0.475773				0.25331	-0.596348
Acetate				504	0.0084	/	-2.07572				0.07	/	-1.1549			0.067	/	-1.17393
pH				7	1e-07	/	-7			6.5	3.16228e-07	/	-6.5		5.4	3.98107e-06	/	-5.4
The calculation of Gibbs free energies of three pathways for the conversion of acetate to methane (origin of Table 2)
Acetate Competition to methane
Case 1
Acetate oxidation (Complete Oxidation)	(CH3COO-+H++2O2→2H2O+2CO2 )	-894.37					-737.612						-784.677					-790.476				、
Hydrogenotrophic methanogenesis	(8H2+2CO2→2CH4+4H2O)	-252.8					-48.9589						-124.718					-136.652
Total	(CH3COO-+H++8H2+2O2→2CH4+6H2O)	-1147.17					-786.571						-909.395					-927.128
Case 2
Acetate oxidation (Synthrophic Oxidation)	(CH3COO−+H++2H2O →4H2+2CO2)	47.612					-4.64688						24.9356					24.1023
Hydrogenotrophic methanogenesis	(8H2+2CO2→2CH4+4H2O)	-252.8					-48.9589						-124.718					-136.652
Total	(CH3COO−+H++4H2→2CH4+2H2O)	-205.188					-53.6058						-99.7828					-112.55
Case 3
Acetoclastic methanogenesis	(CH3COO−+H+→CH4+CO2)	-78.9367					-29.275						-37.5723					-44.3724
The calculation of thermodynamic sonstrains for the conversion of acetate to methane (origin of Fig 3a)
The equation of Gibbs free energy for each interested reaction is shown in Table, individually.
Conditions are setted as following: CH4 at 0.5 atm; O2 at 10-8 atm; acetate at 20 mM, pH=6.5, 35 °C, and 1 atm.
The partial pressures of H2 and CO2 are setted as thermodynamic constraints, which are the varibes in the equations.
The threshold concentrations of constrains, which result in ΔG′<0, were calculated.
Constrains			x(CO2)	y(H2)					LOG10()	a	x	y	x	y								LOG (H2)	-30	-25	-20	-15	-10	-5	0
Acetate oxidation	(CH3COO-+H++2O2→2H2O+2CO2 )	-894.37	-894.4+5.90*(2x-(CH3COO-)-(H+)-2(O2))'				O2	1e-08	-5.11394	-785.652	11.8	/	66.5807	/								complete	66.6	66.6	66.6	66.6	66.6	66.6	66.6
syntrophic Acetate oxidation	(CH3COO−+H++2H2O →4H2+2CO2)	47.612	47.6+5.9*(4y+2x-(CH3COO-)-(H+))'				CH4	0.5	-0.30103	95.9859	11.8	23.6	8.1344	+x'	+2y'	<0'	X<-8.1-2y					strophic	51.9	41.9	31.9	21.9	11.9	1.9	-8.1
Hydrogenotrophic methanogenesis	(8H2+2CO2→2CH4+4H2O)	-252.8	-252.8+5.90*(2*(CH4)-2x-8y)'				Acetate	0.02	-1.69897	-256.352	-11.8	-47.2	21.7248	+x'	+4y'	>0'	x-21.7-4y					H2	98.3	78.3	58.3	38.3	18.3	-1.7	-21.7
Acetoclastic methanogenesis	(CH3COO−+H+→CH4+CO2)	-78.9367	-78.9+5.9*(x+CH4-(CH3COO-)-(H+))'				pH	6.5	-6.5	-32.3389	5.9	/	5.48117	/								acetate	5.5	5.5	5.5	5.5	5.5	5.5	5.5
							H2		y
							CO2		x
The calculation of the influence of CO2 partial pressure on the methanogenesis process (origin of Fig 3b)
The equation of Gibbs free energy for each interested reaction is shown in Table, individually.
Conditions are setted as following: CH4 at 0.5 atm; O2 at 10-8 atm; H2 at 10-4 atm; acetate at 20 mM, pH=6.5, 35 °C, and 1 atm.
The partial pressure of CO2 is the varible in the equation.
Constrains			x1 (CO2)	x2 (H2)	x3 (acetate)				LOG10()	x1 (CO2)	a	b	x2 (H2)	a	b	x3 (acetate)	a	b
Acetate oxidation	(CH3COO-+H++2O2→2H2O+2CO2 )	-894.37	-894.4+5.90*(2(CO2)-(CH3COO-)-(H+)-2(O2))'				O2	1e-08	-5.11394		11.8	-785.652			-789.204		-5.9	-799.228
syntrophic Acetate oxidation	(CH3COO−+H++2H2O →4H2+2CO2)	47.612	47.6+5.9*(4(H2)+2(CO2)-(CH3COO-)-(H+))'				CH4	0.5	-0.30103		11.8	1.58589		23.6	92.4337		-5.9	-11.9902
Hydrogenotrophic methanogenesis	(8H2+2CO2→2CH4+4H2O)	-252.8	-252.8+5.90*(2*(CH4)-2(CO2)-8(H2))'				Acetate	0.02	-1.69897		-11.8	-67.5522		-47.2	-252.8			-64
Acetoclastic methanogenesis	(CH3COO−+H+→CH4+CO2)	-78.9367	-78.9+5.9*(CO2+CH4-(CH3COO-)-(H+))'				pH	6.5	-6.5		5.9	-32.3389			-34.115		-5.9	-44.1389
							H2	0.0001	-4
							CO2	0.5	-0.30103
